# Supplementary material for: VEGF-A in serum protects against memory impairment in APP/PS1 transgenic mice by blocking neutrophil infiltration
Source: Mol Psychiatry. 2023 Jun 6;28(10):4374–89. doi: 10.1038/s41380-023-02097-w (PMC10827659; doi:10.1038/s41380-023-02097-w)
Supplement: Supplementary file 1 — Supplementary Table 1 [file 41380_2023_2097_MOESM1_ESM.xlsx]

## Sheet: Top 82 DEPs
Supplementary Table 1 The top 82 ranked proteins in wide-type and APP/PS1 mice treated with wild-type serum or not
Uniprot	Proteins	WT+PBS	WT+Serum	APP/PS1+PBS	APP/PS1+Serum	Changes
P15655	FGF2	84461.7	27583.8	2002.33	69793.8	Up
Q9JJY9	IL-22	3896.46	2190.97	1454.81	11755.6	Up
Q08048	HGF	21497.7	12209.2	5252.64	40354.5	Up
Q7TNI7	IL-17F	23410.5	1968.03	2873.81	20962.6	Up
Q9JKC0	CCL24	35124.2	35521.4	5076.84	36876.9	Up
Q04998	Activin A	5128.12	4684.78	3350.63	21824.6	Up
P25085	IL-1ra	14145.1	8443.05	7335.9	47067.2	Up
P41047	Tnfsf6	21137.2	28784.8	2719.39	17038	Up
P18340	CXCL9	2631.75	2474.71	1462.01	9153.94	Up
P35969	VEGF R1	23751	11935.9	5830.54	36192.1	Up
P25446	Tnfrsf6	8137.76	4452.9	3127.79	18291.9	Up
P04187	Gzmb	4424.81	2918.26	1802.14	10197.4	Up
O55123	MMP-10	19400.1	20204.8	5325.23	28396.9	Up
O35903	CCL25	2022.19	1425.19	1325.91	6890.02	Up
P10168	IL-7	1547.36	941.344	758.696	3741.27	Up
P97401	sFRP-3	14891.5	5044.77	5888.95	27266.4	Up
Q08857	CD36	7221.14	4182.17	3218.06	14838.6	Up
P47880	IGFBP-6	49879.9	32659.6	10903.3	48601.3	Up
Q9QUM4	SLAM	4356.04	3508.36	2420.65	10356.2	Up
Q9Z0L2	Artemin	3970.18	2710.82	1044.62	4449.16	Up
Q9D8D0	CXCL13	73249.9	39531.8	18870.9	78092.1	Up
Q00731	VEGF-A	9147.81	14500.9	4689.24	18798.9	Up
Q9QXT6	IL-17B	6434.46	4811.82	2649.67	10394.6	Up
P06879	Prolactin	37181.5	22424.3	9540.91	36965.9	Up
Q9JIL2	CCL28	3962.1	2233.12	1187.41	4549.69	Up
Q9EQ09	LOX-1	24296.5	13549	6526.88	24609.1	Up
Q9WUZ6	CCL17	8661.93	5801.87	2594.75	9649.75	Up
P14097	CCL4	3185.44	1827.44	924.425	3360.6	Up
Q9ES17	IL-21	679.545	576.625	422.889	1402.63	Up
P97857	ADAMTS1	5542.81	4107.32	2443.12	7924.22	Up
Q61521	Epiregulin	10293.6	10079.4	3380.93	10537.7	Up
P32972	CD30L	13441.3	14386.9	5893.1	17889	Up
O70326	Gremlin	15252.7	2687.8	1455.44	4354.37	Up
O70300	Pspn	4285.34	2978.83	2071.94	6196.59	Up
P13597	ICAM-1	17826.4	6730.93	3743.41	11040.9	Up
O54907	Tnfrsf12	4225.49	2861	2249.2	6166.14	Up
Q9EQS9	Nope	53853.8	105435	35274.9	96684.2	Up
P04202	TGFβ1	9897.29	7455.46	5616.37	14965	Up
O54908	Dkk-1	27439.3	16171.9	12874	34051	Up
P48759	Ptx3	22947.6	9605.02	14393.6	37857.3	Up
Q9EQI5	CXCL7	90674	89334.1	53043.4	138546	Up
Q62401	CCL12	6208.07	5297.75	3543.94	9014.39	Up
Q7TS55	Tnfsf18	3886.17	3317.58	1970.1	4802.25	Up
Q9CR75	Tnfrsf12a	81550.7	58389.5	48410.3	114679	Up
Q9ET35	Tnfrsf13b	17303	5693.44	9199.08	21448.2	Up
P16045	Galectin-1	50467.4	26611.9	27036.8	62405.3	Up
P06804	TNFa	1049.4	726.212	488.744	1105.63	Up
P50592	CCL21b	1139.11	876.648	680.756	1486.97	Up
P28654	Dcn	174279	85127.8	91761	197240	Up
Q62226	Shh	4041.73	1959.44	2007.8	4308.07	Up
Q9JIP3	IL-17B R	4385.48	3292.06	2769.23	5913.32	Up
O88430	CCL22	103685	33861.9	56876.1	117791	Up
P12850	Galectin-7	6365.08	2456.98	2865.69	5876.04	Up
O35235	Tnfsf11	5496.72	4977.94	3544.81	6974.43	Up
P10889	CXCL2	1362.88	1417.02	788.894	1501.43	Up
P32970	CD30	12849.7	5997.53	4815.09	8807.61	Up
Q9DC43	Endoglin	5219.02	3229.9	2691.62	4700.14	Up
P14097	OPG	44045.5	20651.1	26180.7	43827.4	Up
P48298	CCL11	127118	66116.4	81576.1	131506	Up
Q8BVZ5	IL-33	1237.55	2578.62	1926	1271.76	Down
Q05928	BTC	0	2840.75	4567.86	2981.61	Down
Q9JI71	DLL4	424.365	3867.11	9762.27	5724.48	Down
Q9JKV9	IL-20	3894.3	3799.16	7713.34	4234.67	Down
P16110	Galectin-3	39840.8	29920.6	60584.8	32915.3	Down
P43432	IL-23	1275.78	1797.95	2126.23	1122.81	Down
P12850	CXCL1	3001.89	2164.51	23494.1	10714.9	Down
Q8BSU2	CXCL16	10118.9	14419.2	15793.6	5970.64	Down
P29699	Fetuin A	2471.98	6673.01	4940.44	1172.79	Down
P01132	EGF	604.528	814.811	9407.9	1459.39	Down
P49764	PlGF-2	0	1883.83	3181.93	135.65	Down
Q61003	CD6	2268.44	11772.6	4896.23	0	Down
Q9QYY7	Endocan	0	1695.47	2672.17	0	Down
P16872	IL-7 Ra	0	0	995.585	0	Down
Q99N43	Kremen-1	0	0	1673.06	0	Down
Q8BJR6	MPN	0	0	1561.85	0	Down
Q8C1Q4	Metrn	3528.42	0	1989	0	Down
Q64299	NOV	22569.9	0	89017.4	0	Down
Q99P91	Osteoactivin	1604.28	20504.1	4481.61	0	Down
Q9ESD1	Prostasin	0	0	1874.04	0	Down
Q8BKV0	Testican 3	0	0	384.311	0	Down
Q5QNS5	TIM-1	0	0	3666.96	0	Down
P50592	Tnfsf10	0	0	6343.81	0	Down
Note: DEPs of the serum of WT+PBS, WT+Serum, APP/PS1+PBS, and APP/PS1+Serum mice using a mouse cytokine array in Sheet 1 of Supplementary Table 1; DEPs, differently expressed proteins; Up, up-regulation, APP/PS1+Serum group vs. APP/PS1+PBS group; Down, down-regulation, APP/PS1+Serum group vs. APP/PS1+PBS group. This is a supplementary table.

## Sheet: down regulation
Supplementary Table 1 Gene Ontology (GO) analysis using the up-regulation DEPs
ID	Description	BgRatio	pvalue	p.adjust	qvalue	geneID	Count	Enrich_factor
GO:0050900	leukocyte migration	340/23210	7.90825e-10	6.04292e-07	2.83775e-07	Il1rn/Cxcl1/Vegfd/Cxcl15/Ccl3/Cxcl2/Selp/Kitl	8	23.7442
GO:1903708	positive regulation of hemopoiesis	208/23210	9.10765e-10	6.04292e-07	2.83775e-07	Il21/Flt3l/Cxcl1/Cd40lg/Il6/Ccl3/Kitl	7	33.9611
GO:1903706	regulation of hemopoiesis	407/23210	3.25127e-09	1.43814e-06	6.75351e-07	Il21/Flt3l/Cxcl1/Fas/Cd40lg/Il6/Ccl3/Kitl	8	19.8355
GO:0001819	positive regulation of cytokine production	449/23210	7.00601e-09	2.27229e-06	1.06706e-06	Il21/Il17f/Il1rn/Vegfd/Cd40lg/Tslp/Il6/Ccl3	8	17.9801
GO:1902105	regulation of leukocyte differentiation	294/23210	1.00404e-08	2.27229e-06	1.06706e-06	Il21/Flt3l/Fas/Cd40lg/Il6/Ccl3/Kitl	7	24.0269
GO:0060326	cell chemotaxis	299/23210	1.12778e-08	2.27229e-06	1.06706e-06	Fgf2/Il1rn/Cxcl1/Vegfd/Cxcl15/Ccl3/Cxcl2	7	23.6251
GO:1902107	positive regulation of leukocyte differentiation	168/23210	1.19864e-08	2.27229e-06	1.06706e-06	Il21/Flt3l/Cd40lg/Il6/Ccl3/Kitl	6	36.0404
GO:0032103	positive regulation of response to external stimulus	312/23210	1.51169e-08	2.50751e-06	1.17752e-06	Fgf2/Il17f/Cxcl1/Vegfd/Tslp/Il6/Ccl3	7	22.6407
GO:0019221	cytokine-mediated signaling pathway	341/23210	2.78297e-08	4.10333e-06	1.92692e-06	Il1rn/Cxcl1/Tslp/Il6/Cxcl15/Ccl3/Cxcl2	7	20.7153
GO:0032755	positive regulation of interleukin-6 production	99/23210	4.03637e-08	4.61134e-06	2.16548e-06	Il17f/Il1rn/Vegfd/Tslp/Il6	5	50.9662
GO:0097529	myeloid leukocyte migration	207/23210	4.16316e-08	4.61134e-06	2.16548e-06	Il1rn/Cxcl1/Vegfd/Cxcl15/Ccl3/Cxcl2	6	29.2502
GO:0030593	neutrophil chemotaxis	100/23210	4.24606e-08	4.61134e-06	2.16548e-06	Il1rn/Cxcl1/Cxcl15/Ccl3/Cxcl2	5	50.4565
GO:0030595	leukocyte chemotaxis	211/23210	4.66451e-08	4.61134e-06	2.16548e-06	Il1rn/Cxcl1/Vegfd/Cxcl15/Ccl3/Cxcl2	6	28.6957
GO:0031349	positive regulation of defense response	370/23210	4.86502e-08	4.61134e-06	2.16548e-06	Il21/Il17f/Cxcl1/Tyro3/Tslp/Il6/Ccl3	7	19.0917
GO:1990266	neutrophil migration	119/23210	1.01744e-07	9.00092e-06	4.22682e-06	Il1rn/Cxcl1/Cxcl15/Ccl3/Cxcl2	5	42.4004
GO:0071621	granulocyte chemotaxis	123/23210	1.20058e-07	9.95727e-06	4.67592e-06	Il1rn/Cxcl1/Cxcl15/Ccl3/Cxcl2	5	41.0216
GO:0070665	positive regulation of leukocyte proliferation	145/23210	2.72893e-07	2.08182e-05	9.7762e-06	Il21/Flt3l/Cd40lg/Il6/Kitl	5	34.7976
GO:0097530	granulocyte migration	146/23210	2.82387e-07	2.08182e-05	9.7762e-06	Il1rn/Cxcl1/Cxcl15/Ccl3/Cxcl2	5	34.5593
GO:0070098	chemokine-mediated signaling pathway	60/23210	3.44324e-07	2.36481e-05	1.11051e-05	Cxcl1/Cxcl15/Ccl3/Cxcl2	4	67.2754
GO:0032675	regulation of interleukin-6 production	153/23210	3.56414e-07	2.36481e-05	1.11051e-05	Il17f/Il1rn/Vegfd/Tslp/Il6	5	32.9781
GO:0032635	interleukin-6 production	162/23210	4.73311e-07	2.99087e-05	1.40451e-05	Il17f/Il1rn/Vegfd/Tslp/Il6	5	31.146
GO:1990868	response to chemokine	70/23210	6.43199e-07	3.71098e-05	1.74267e-05	Cxcl1/Cxcl15/Ccl3/Cxcl2	4	57.6646
GO:1990869	cellular response to chemokine	70/23210	6.43199e-07	3.71098e-05	1.74267e-05	Cxcl1/Cxcl15/Ccl3/Cxcl2	4	57.6646
GO:0050707	regulation of cytokine secretion	213/23210	1.82652e-06	9.80937e-05	4.60647e-05	Il17f/Crp/Tslp/Il6/Ccl3	5	23.6885
GO:0030098	lymphocyte differentiation	395/23210	1.84804e-06	9.80937e-05	4.60647e-05	Il21/Flt3l/Fas/Tyro3/Cd40lg/Il6	6	15.3286
GO:0061844	antimicrobial humoral immune response mediated by antimicrobial peptide	94/23210	2.10582e-06	0.000107478	5.04714e-05	Cxcl1/Tslp/Cxcl15/Cxcl2	4	42.9417
GO:0070663	regulation of leukocyte proliferation	238/23210	3.14582e-06	0.000154611	7.26054e-05	Il21/Flt3l/Cd40lg/Il6/Kitl	5	21.2002
GO:0050663	cytokine secretion	244/23210	3.55272e-06	0.000168374	7.90681e-05	Il17f/Crp/Tslp/Il6/Ccl3	5	20.6789
GO:0001779	natural killer cell differentiation	32/23210	4.13752e-06	0.000189327	8.89078e-05	Il21/Flt3l/Tyro3	3	94.606
GO:0050867	positive regulation of cell activation	461/23210	4.50324e-06	0.000199193	9.35409e-05	Il21/Flt3l/Cd40lg/Tslp/Il6/Selp	6	13.134
GO:0019730	antimicrobial humoral response	115/23210	4.70868e-06	0.000201562	9.46532e-05	Cxcl1/Tslp/Cxcl15/Cxcl2	4	35.1002
GO:0032733	positive regulation of interleukin-10 production	35/23210	5.44911e-06	0.000225968	0.000106114	Il21/Cd40lg/Tslp	3	86.4969
GO:0002526	acute inflammatory response	122/23210	5.95497e-06	0.000239462	0.000112451	Il1rn/Cxcl1/Crp/Il6	4	33.0862
GO:0050708	regulation of protein secretion	490/23210	6.38759e-06	0.000249304	0.000117073	Il17f/Crp/Cd40lg/Tslp/Il6/Ccl3	6	12.3567
GO:0009611	response to wounding	495/23210	6.76935e-06	0.000256655	0.000120525	Fgf2/Crp/Tyro3/Cd40lg/Il6/Selp	6	12.2319
GO:0071222	cellular response to lipopolysaccharide	282/23210	7.18725e-06	0.00026493	0.000124411	Il1rn/Cxcl1/Il6/Cxcl15/Cxcl2	5	17.8924
GO:0071887	leukocyte apoptotic process	132/23210	8.13834e-06	0.000287452	0.000134987	Il21/Fas/Il6/Kitl	4	30.5797
GO:0071219	cellular response to molecule of bacterial origin	290/23210	8.23149e-06	0.000287452	0.000134987	Il1rn/Cxcl1/Il6/Cxcl15/Cxcl2	5	17.3988
GO:0006953	acute-phase response	41/23210	8.84075e-06	0.000300812	0.000141261	Il1rn/Crp/Il6	3	73.8388
GO:0050729	positive regulation of inflammatory response	142/23210	1.08632e-05	0.000360388	0.000169238	Il17f/Tslp/Il6/Ccl3	4	28.4262
GO:0071216	cellular response to biotic stimulus	313/23210	1.19077e-05	0.000385404	0.000180985	Il1rn/Cxcl1/Il6/Cxcl15/Cxcl2	5	16.1203
GO:0070661	leukocyte proliferation	331/23210	1.55928e-05	0.000492659	0.000231352	Il21/Flt3l/Cd40lg/Il6/Kitl	5	15.2437
GO:0050727	regulation of inflammatory response	354/23210	2.15359e-05	0.00062973	0.000295721	Il17f/Tyro3/Tslp/Il6/Ccl3	5	14.2533
GO:0032653	regulation of interleukin-10 production	55/23210	2.15617e-05	0.00062973	0.000295721	Il21/Cd40lg/Tslp	3	55.0435
GO:0042531	positive regulation of tyrosine phosphorylation of STAT protein	55/23210	2.15617e-05	0.00062973	0.000295721	Il21/Tslp/Il6	3	55.0435
GO:0006959	humoral immune response	355/23210	2.18294e-05	0.00062973	0.000295721	Cxcl1/Crp/Tslp/Cxcl15/Cxcl2	5	14.2131
GO:0032496	response to lipopolysaccharide	359/23210	2.30345e-05	0.000645357	0.000303059	Il1rn/Cxcl1/Il6/Cxcl15/Cxcl2	5	14.0547
GO:0042060	wound healing	360/23210	2.33437e-05	0.000645357	0.000303059	Fgf2/Crp/Tyro3/Cd40lg/Selp	5	14.0157
GO:0032613	interleukin-10 production	59/23210	2.66491e-05	0.000721702	0.000338911	Il21/Cd40lg/Tslp	3	51.3117
GO:0045619	regulation of lymphocyte differentiation	182/23210	2.88262e-05	0.000757546	0.000355743	Il21/Flt3l/Fas/Il6	4	22.1787
GO:0002237	response to molecule of bacterial origin	377/23210	2.91144e-05	0.000757546	0.000355743	Il1rn/Cxcl1/Il6/Cxcl15/Cxcl2	5	13.3837
GO:0022407	regulation of cell-cell adhesion	395/23210	3.6377e-05	0.000928313	0.000435935	Il21/Il1rn/Cd40lg/Cdh1/Il6	5	12.7738
GO:0050731	positive regulation of peptidyl-tyrosine phosphorylation	195/23210	3.77487e-05	0.000945143	0.000443838	Il21/Tslp/Il6/Kitl	4	20.7001
GO:0070997	neuron death	405/23210	4.09791e-05	0.00100702	0.000472897	Fas/Tyro3/Il6/Ccl3/Cxcl2	5	12.4584
GO:0045785	positive regulation of cell adhesion	411/23210	4.39498e-05	0.00106039	0.000497957	Il21/Cd40lg/Cdh1/Il6/Selp	5	12.2765
GO:0042509	regulation of tyrosine phosphorylation of STAT protein	71/23210	4.64907e-05	0.00110166	0.00051734	Il21/Tslp/Il6	3	42.6393
GO:0071864	positive regulation of cell proliferation in bone marrow	11/23210	5.13835e-05	0.00117903	0.000553672	Flt3l/Il6	2	183.478
GO:0002449	lymphocyte mediated immunity	425/23210	5.15327e-05	0.00117903	0.000553672	Il21/Crp/Fas/Cd40lg/Il6	5	11.8721
GO:0007260	tyrosine phosphorylation of STAT protein	75/23210	5.4784e-05	0.00123218	0.000578629	Il21/Tslp/Il6	3	40.3652
GO:0030168	platelet activation	76/23210	5.69986e-05	0.001239	0.000581831	Tyro3/Cd40lg/Selp	3	39.8341
GO:0051222	positive regulation of protein transport	435/23210	5.75428e-05	0.001239	0.000581831	Il17f/Cdh1/Tslp/Il6/Ccl3	5	11.5992
GO:0071347	cellular response to interleukin-1	77/23210	5.9271e-05	0.001239	0.000581831	Il1rn/Il6/Ccl3	3	39.3168
GO:0043406	positive regulation of MAP kinase activity	220/23210	6.03761e-05	0.001239	0.000581831	Fgf2/Il1rn/Cd40lg/Kitl	4	18.3478
GO:0032825	positive regulation of natural killer cell differentiation	12/23210	6.1623e-05	0.001239	0.000581831	Il21/Flt3l	2	168.188
GO:0071838	cell proliferation in bone marrow	12/23210	6.1623e-05	0.001239	0.000581831	Flt3l/Il6	2	168.188
GO:0071863	regulation of cell proliferation in bone marrow	12/23210	6.1623e-05	0.001239	0.000581831	Flt3l/Il6	2	168.188
GO:0038034	signal transduction in absence of ligand	79/23210	6.39923e-05	0.00124559	0.000584929	Fas/Lcn2/Kitl	3	38.3214
GO:0097192	extrinsic apoptotic signaling pathway in absence of ligand	79/23210	6.39923e-05	0.00124559	0.000584929	Fas/Lcn2/Kitl	3	38.3214
GO:0002696	positive regulation of leukocyte activation	446/23210	6.47671e-05	0.00124559	0.000584929	Il21/Flt3l/Cd40lg/Tslp/Il6	5	11.3131
GO:1904951	positive regulation of establishment of protein localization	454/23210	7.04479e-05	0.00133549	0.000627145	Il17f/Cdh1/Tslp/Il6/Ccl3	5	11.1138
GO:0071285	cellular response to lithium ion	13/23210	7.27833e-05	0.00136033	0.000638809	Fas/Cdh1	2	155.251
GO:0051384	response to glucocorticoid	85/23210	7.96175e-05	0.00146739	0.000689087	Il1rn/Fas/Il6	3	35.6164
GO:0010226	response to lithium ion	14/23210	8.48626e-05	0.00154264	0.000724422	Fas/Cdh1	2	144.161
GO:0022409	positive regulation of cell-cell adhesion	242/23210	8.73478e-05	0.00156636	0.000735561	Il21/Cd40lg/Cdh1/Il6	4	16.6798
GO:0031960	response to corticosteroid	89/23210	9.13065e-05	0.00161552	0.000758645	Il1rn/Fas/Il6	3	34.0156
GO:0048871	multicellular organismal homeostasis	486/23210	9.71278e-05	0.0016959	0.000796394	Flt3l/Il1rn/Cdh1/Il6/Lcn2	5	10.382
GO:0010035	response to inorganic substance	493/23210	0.000103882	0.00179029	0.000840716	Crp/Fas/Cdh1/Il6/Lcn2	5	10.2346
GO:0070555	response to interleukin-1	94/23210	0.000107425	0.0018276	0.00085824	Il1rn/Il6/Ccl3	3	32.2063
GO:0050730	regulation of peptidyl-tyrosine phosphorylation	263/23210	0.000120419	0.00200182	0.000940054	Il21/Tslp/Il6/Kitl	4	15.348
GO:0042102	positive regulation of T cell proliferation	98/23210	0.000121578	0.00200182	0.000940054	Il21/Cd40lg/Il6	3	30.8917
GO:0050864	regulation of B cell activation	264/23210	0.000122191	0.00200182	0.000940054	Il21/Fas/Cd40lg/Il6	4	15.2899
GO:0032740	positive regulation of interleukin-17 production	17/23210	0.000126598	0.00204873	0.000962083	Il21/Il6	2	118.721
GO:0030336	negative regulation of cell migration	268/23210	0.000129471	0.00206997	0.000972056	Fgf2/Il1rn/Fas/Cdh1	4	15.0616
GO:0046427	positive regulation of JAK-STAT cascade	102/23210	0.000136894	0.0021626	0.00101555	Il21/Tslp/Il6	3	29.6803
GO:0045837	negative regulation of membrane potential	18/23210	0.000142337	0.00222214	0.00104351	Il1rn/Il6	2	112.126
GO:0030101	natural killer cell activation	104/23210	0.000145001	0.0022374	0.00105068	Il21/Flt3l/Tyro3	3	29.1095
GO:0071902	positive regulation of protein serine/threonine kinase activity	279/23210	0.000151112	0.00230489	0.00108237	Fgf2/Il1rn/Cd40lg/Kitl	4	14.4678
GO:1904894	positive regulation of STAT cascade	106/23210	0.000153415	0.00231343	0.00108639	Il21/Tslp/Il6	3	28.5603
GO:2000146	negative regulation of cell motility	281/23210	0.000155312	0.00231356	0.00108644	Fgf2/Il1rn/Fas/Cdh1	4	14.3648
GO:0010623	programmed cell death involved in cell development	19/23210	0.000158987	0.00231356	0.00108644	Fgf2/Kitl	2	106.224
GO:0032823	regulation of natural killer cell differentiation	19/23210	0.000158987	0.00231356	0.00108644	Il21/Flt3l	2	106.224
GO:0001959	regulation of cytokine-mediated signaling pathway	108/23210	0.000162141	0.00231356	0.00108644	Il1rn/Tslp/Il6	3	28.0314
GO:0045621	positive regulation of lymphocyte differentiation	108/23210	0.000162141	0.00231356	0.00108644	Il21/Flt3l/Il6	3	28.0314
GO:0042035	regulation of cytokine biosynthetic process	109/23210	0.000166622	0.00232745	0.00109297	Il21/Il17f/Il6	3	27.7742
GO:2000379	positive regulation of reactive oxygen species metabolic process	109/23210	0.000166622	0.00232745	0.00109297	Cxcl1/Crp/Il6	3	27.7742
GO:0001776	leukocyte homeostasis	110/23210	0.000171183	0.00236625	0.00111119	Fas/Il6/Kitl	3	27.5217
GO:0070498	interleukin-1-mediated signaling pathway	20/23210	0.000176546	0.00241522	0.00113418	Il1rn/Il6	2	100.913
GO:0043405	regulation of MAP kinase activity	295/23210	0.000187119	0.00253374	0.00118984	Fgf2/Il1rn/Cd40lg/Kitl	4	13.6831
GO:0032930	positive regulation of superoxide anion generation	21/23210	0.000195012	0.00258781	0.00121523	Cxcl1/Crp	2	96.1077
GO:0051023	regulation of immunoglobulin secretion	21/23210	0.000195012	0.00258781	0.00121523	Cd40lg/Il6	2	96.1077
GO:0050714	positive regulation of protein secretion	302/23210	0.000204676	0.00268916	0.00126283	Il17f/Tslp/Il6/Ccl3	4	13.366
GO:0060759	regulation of response to cytokine stimulus	118/23210	0.00021062	0.00274013	0.00128676	Il1rn/Tslp/Il6	3	25.6559
GO:0042089	cytokine biosynthetic process	121/23210	0.000226802	0.002922	0.00137217	Il21/Il17f/Il6	3	25.0198
GO:0048872	homeostasis of number of cells	315/23210	0.000240399	0.0030674	0.00144045	Flt3l/Fas/Il6/Kitl	4	12.8144
GO:0051271	negative regulation of cellular component movement	316/23210	0.000243321	0.00307512	0.00144407	Fgf2/Il1rn/Fas/Cdh1	4	12.7738
GO:0042107	cytokine metabolic process	125/23210	0.000249602	0.00309931	0.00145543	Il21/Il17f/Il6	3	24.2191
GO:0007159	leukocyte cell-cell adhesion	319/23210	0.000252242	0.00309931	0.00145543	Il21/Cd40lg/Il6/Selp	4	12.6537
GO:0018108	peptidyl-tyrosine phosphorylation	319/23210	0.000252242	0.00309931	0.00145543	Il21/Tslp/Il6/Kitl	4	12.6537
GO:0032928	regulation of superoxide anion generation	24/23210	0.000255838	0.00311465	0.00146264	Cxcl1/Crp	2	84.0942
GO:0018212	peptidyl-tyrosine modification	322/23210	0.000261396	0.00315339	0.00148083	Il21/Tslp/Il6/Kitl	4	12.5358
GO:0042063	gliogenesis	323/23210	0.0002645	0.00316208	0.00148491	Fgf2/Fas/Il6/Ccl3	4	12.497
GO:0007204	positive regulation of cytosolic calcium ion concentration	327/23210	0.000277182	0.00323506	0.00151918	Fgf2/Cxcl1/Ccl3/Cxcl2	4	12.3441
GO:0006925	inflammatory cell apoptotic process	25/23210	0.000277917	0.00323506	0.00151918	Fas/Il6	2	80.7304
GO:0050832	defense response to fungus	25/23210	0.000277917	0.00323506	0.00151918	Cxcl1/Tslp	2	80.7304
GO:0002793	positive regulation of peptide secretion	331/23210	0.000290296	0.00334977	0.00157305	Il17f/Tslp/Il6/Ccl3	4	12.1949
GO:0040013	negative regulation of locomotion	332/23210	0.000293644	0.00335918	0.00157747	Fgf2/Il1rn/Fas/Cdh1	4	12.1582
GO:0071425	hematopoietic stem cell proliferation	26/23210	0.000300896	0.00341272	0.00160261	Cxcl1/Kitl	2	77.6254
GO:0050671	positive regulation of lymphocyte proliferation	136/23210	0.000319818	0.0035966	0.00168896	Il21/Cd40lg/Il6	3	22.2602
GO:0048305	immunoglobulin secretion	27/23210	0.000324771	0.00362161	0.00170071	Cd40lg/Il6	2	74.7504
GO:0050878	regulation of body fluid levels	342/23210	0.000328663	0.00363447	0.00170674	Tyro3/Cd40lg/Cdh1/Selp	4	11.8027
GO:0032946	positive regulation of mononuclear cell proliferation	138/23210	0.000333813	0.00366091	0.00171916	Il21/Cd40lg/Il6	3	21.9376
GO:0002440	production of molecular mediator of immune response	345/23210	0.00033973	0.00369526	0.00173529	Il21/Fas/Cd40lg/Il6	4	11.7001
GO:0035162	embryonic hemopoiesis	28/23210	0.000349543	0.00374068	0.00175662	Flt3l/Kitl	2	72.0807
GO:0060445	branching involved in salivary gland morphogenesis	28/23210	0.000349543	0.00374068	0.00175662	Cdh1/Il6	2	72.0807
GO:0071354	cellular response to interleukin-6	29/23210	0.000375209	0.00398262	0.00187024	Il6/Selp	2	69.5952
GO:0002687	positive regulation of leukocyte migration	144/23210	0.000378154	0.00398262	0.00187024	Vegfd/Selp/Kitl	3	21.0236
GO:0050678	regulation of epithelial cell proliferation	358/23210	0.000390802	0.00408342	0.00191757	Fgf2/Vegfd/Cdh1/Il6	4	11.2752
GO:0002700	regulation of production of molecular mediator of immune response	148/23210	0.000409725	0.00424769	0.00199471	Il21/Cd40lg/Il6	3	20.4553
GO:0050715	positive regulation of cytokine secretion	150/23210	0.000426127	0.00434787	0.00204175	Il17f/Tslp/Ccl3	3	20.1826
GO:0032816	positive regulation of natural killer cell activation	31/23210	0.000429217	0.00434787	0.00204175	Il21/Flt3l	2	65.1052
GO:0070741	response to interleukin-6	31/23210	0.000429217	0.00434787	0.00204175	Il6/Selp	2	65.1052
GO:1901214	regulation of neuron death	368/23210	0.000433673	0.00435973	0.00204732	Fas/Tyro3/Il6/Ccl3	4	10.9688
GO:0071248	cellular response to metal ion	154/23210	0.000460186	0.00456484	0.00214365	Crp/Fas/Cdh1	3	19.6584
GO:0051480	regulation of cytosolic calcium ion concentration	374/23210	0.000460956	0.00456484	0.00214365	Fgf2/Cxcl1/Ccl3/Cxcl2	4	10.7928
GO:0007596	blood coagulation	156/23210	0.000477853	0.00469711	0.00220576	Tyro3/Cd40lg/Selp	3	19.4064
GO:0032660	regulation of interleukin-17 production	33/23210	0.000486782	0.0047497	0.00223045	Il21/Il6	2	61.1594
GO:0007599	hemostasis	158/23210	0.00049595	0.00480383	0.00225588	Tyro3/Cd40lg/Selp	3	19.1607
GO:0050817	coagulation	159/23210	0.000505161	0.0048576	0.00228112	Tyro3/Cd40lg/Selp	3	19.0402
GO:0090322	regulation of superoxide metabolic process	34/23210	0.000516894	0.00493466	0.00231731	Cxcl1/Crp	2	59.3606
GO:0060249	anatomical structure homeostasis	392/23210	0.000550178	0.0052149	0.00244891	Parn/Flt3l/Tyro3/Il6	4	10.2972
GO:0051251	positive regulation of lymphocyte activation	394/23210	0.000560799	0.00525886	0.00246956	Il21/Flt3l/Cd40lg/Il6	4	10.245
GO:0046425	regulation of JAK-STAT cascade	165/23210	0.000562742	0.00525886	0.00246956	Il21/Tslp/Il6	3	18.3478
GO:0007435	salivary gland morphogenesis	37/23210	0.000612531	0.00554103	0.00260206	Cdh1/Il6	2	54.5476
GO:0033028	myeloid cell apoptotic process	37/23210	0.000612531	0.00554103	0.00260206	Il6/Kitl	2	54.5476
GO:0042554	superoxide anion generation	37/23210	0.000612531	0.00554103	0.00260206	Cxcl1/Crp	2	54.5476
GO:0042129	regulation of T cell proliferation	170/23210	0.000613814	0.00554103	0.00260206	Il21/Cd40lg/Il6	3	17.8082
GO:1904892	regulation of STAT cascade	170/23210	0.000613814	0.00554103	0.00260206	Il21/Tslp/Il6	3	17.8082
GO:0042113	B cell activation	405/23210	0.000621847	0.00557562	0.0026183	Il21/Fas/Cd40lg/Il6	4	9.96672
GO:0016339	calcium-dependent cell-cell adhesion via plasma membrane cell adhesion molecules	38/23210	0.000646171	0.00575482	0.00270246	Cdh1/Selp	2	53.1121
GO:0002705	positive regulation of leukocyte mediated immunity	176/23210	0.000678906	0.00594259	0.00279063	Il21/Cxcl1/Il6	3	17.2011
GO:0009620	response to fungus	39/23210	0.000680688	0.00594259	0.00279063	Cxcl1/Tslp	2	51.7503
GO:0060251	regulation of glial cell proliferation	39/23210	0.000680688	0.00594259	0.00279063	Fas/Il6	2	51.7503
GO:0002697	regulation of immune effector process	420/23210	0.000712542	0.0061704	0.00289761	Il21/Cxcl1/Cd40lg/Il6	4	9.61077
GO:0032620	interleukin-17 production	40/23210	0.000716083	0.0061704	0.00289761	Il21/Il6	2	50.4565
GO:0050673	epithelial cell proliferation	425/23210	0.000744759	0.00635905	0.0029862	Fgf2/Vegfd/Cdh1/Il6	4	9.4977
GO:0007259	JAK-STAT cascade	182/23210	0.000748256	0.00635905	0.0029862	Il21/Tslp/Il6	3	16.634
GO:0007431	salivary gland development	41/23210	0.000752351	0.00635905	0.0029862	Cdh1/Il6	2	49.2259
GO:0071900	regulation of protein serine/threonine kinase activity	427/23210	0.000757931	0.00636566	0.00298931	Fgf2/Il1rn/Cd40lg/Kitl	4	9.45321
GO:0010765	positive regulation of sodium ion transport	42/23210	0.000789493	0.00658904	0.00309421	Cxcl1/Prss8	2	48.0538
GO:0043491	protein kinase B signaling	186/23210	0.00079691	0.00660937	0.00310375	Fgf2/Tyro3/Il6	3	16.2763
GO:0050870	positive regulation of T cell activation	187/23210	0.00080938	0.00662992	0.0031134	Il21/Cd40lg/Il6	3	16.1893
GO:0097696	STAT cascade	187/23210	0.00080938	0.00662992	0.0031134	Il21/Tslp/Il6	3	16.1893
GO:0045860	positive regulation of protein kinase activity	438/23210	0.000833352	0.00678441	0.00318595	Fgf2/Il1rn/Cd40lg/Kitl	4	9.2158
GO:0002460	adaptive immune response based on somatic recombination of immune receptors built from immunoglobulin superfamily domains	441/23210	0.000854813	0.00691668	0.00324807	Crp/Fas/Cd40lg/Il6	4	9.15311
GO:0030890	positive regulation of B cell proliferation	45/23210	0.000906141	0.00724367	0.00340162	Il21/Cd40lg	2	44.8502
GO:0032814	regulation of natural killer cell activation	45/23210	0.000906141	0.00724367	0.00340162	Il21/Flt3l	2	44.8502
GO:0050679	positive regulation of epithelial cell proliferation	199/23210	0.000968829	0.00769842	0.00361517	Fgf2/Vegfd/Il6	3	15.213
GO:2000377	regulation of reactive oxygen species metabolic process	200/23210	0.000982949	0.00773849	0.00363399	Cxcl1/Crp/Il6	3	15.137
GO:0045429	positive regulation of nitric oxide biosynthetic process	47/23210	0.000988241	0.00773849	0.00363399	Crp/Il6	2	42.9417
GO:0002685	regulation of leukocyte migration	201/23210	0.000997198	0.00773849	0.00363399	Vegfd/Selp/Kitl	3	15.0616
GO:0043281	regulation of cysteine-type endopeptidase activity involved in apoptotic process	201/23210	0.000997198	0.00773849	0.00363399	Fas/Cdh1/Il6	3	15.0616
GO:0098742	cell-cell adhesion via plasma-membrane adhesion molecules	202/23210	0.00101158	0.00780444	0.00366496	Il1rn/Cdh1/Selp	3	14.9871
GO:1903039	positive regulation of leukocyte cell-cell adhesion	203/23210	0.00102609	0.00785971	0.00369091	Il21/Cd40lg/Il6	3	14.9133
GO:1904407	positive regulation of nitric oxide metabolic process	48/23210	0.00103059	0.00785971	0.00369091	Crp/Il6	2	42.0471
GO:0042098	T cell proliferation	205/23210	0.00105551	0.00800376	0.00375856	Il21/Cd40lg/Il6	3	14.7678
GO:1903532	positive regulation of secretion by cell	472/23210	0.00110008	0.00829437	0.00389503	Il17f/Tslp/Il6/Ccl3	4	8.55195
GO:0006874	cellular calcium ion homeostasis	473/23210	0.00110874	0.00831238	0.00390349	Fgf2/Cxcl1/Ccl3/Cxcl2	4	8.53387
GO:0033674	positive regulation of kinase activity	476/23210	0.00113498	0.00846136	0.00397345	Fgf2/Il1rn/Cd40lg/Kitl	4	8.48009
GO:0001960	negative regulation of cytokine-mediated signaling pathway	52/23210	0.00120857	0.00887571	0.00416803	Il1rn/Il6	2	38.8127
GO:0045637	regulation of myeloid cell differentiation	215/23210	0.00121063	0.00887571	0.00416803	Fas/Ccl3/Kitl	3	14.0809
GO:0050871	positive regulation of B cell activation	215/23210	0.00121063	0.00887571	0.00416803	Il21/Cd40lg/Il6	3	14.0809
GO:0048545	response to steroid hormone	216/23210	0.00122689	0.00894549	0.0042008	Il1rn/Fas/Il6	3	14.0157
GO:0055074	calcium ion homeostasis	489/23210	0.00125381	0.00903665	0.0042436	Fgf2/Cxcl1/Ccl3/Cxcl2	4	8.25465
GO:0002720	positive regulation of cytokine production involved in immune response	53/23210	0.00125521	0.00903665	0.0042436	Il21/Il6	2	38.0804
GO:0070374	positive regulation of ERK1 and ERK2 cascade	218/23210	0.00125982	0.00903665	0.0042436	Fgf2/Il6/Ccl3	3	13.8871
GO:0042110	T cell activation	491/23210	0.00127284	0.00908094	0.0042644	Il21/Fas/Cd40lg/Il6	4	8.22102
GO:0014009	glial cell proliferation	54/23210	0.00130271	0.00914651	0.00429519	Fas/Il6	2	37.3752
GO:0035272	exocrine system development	54/23210	0.00130271	0.00914651	0.00429519	Cdh1/Il6	2	37.3752
GO:2000648	positive regulation of stem cell proliferation	54/23210	0.00130271	0.00914651	0.00429519	Cxcl1/Kitl	2	37.3752
GO:0061138	morphogenesis of a branching epithelium	221/23210	0.00131026	0.00915112	0.00429736	Fgf2/Cdh1/Il6	3	13.6986
GO:0072503	cellular divalent inorganic cation homeostasis	497/23210	0.00133114	0.00924829	0.00434299	Fgf2/Cxcl1/Ccl3/Cxcl2	4	8.12177
GO:0002833	positive regulation of response to biotic stimulus	55/23210	0.00135105	0.00928935	0.00436227	Cxcl1/Cd40lg	2	36.6957
GO:0045058	T cell selection	55/23210	0.00135105	0.00928935	0.00436227	Fas/Il6	2	36.6957
GO:0050670	regulation of lymphocyte proliferation	225/23210	0.00137947	0.00938747	0.00440835	Il21/Cd40lg/Il6	3	13.4551
GO:0071241	cellular response to inorganic substance	225/23210	0.00137947	0.00938747	0.00440835	Crp/Fas/Cdh1	3	13.4551
GO:2000116	regulation of cysteine-type endopeptidase activity	226/23210	0.00139713	0.00943212	0.00442931	Fas/Cdh1/Il6	3	13.3955
GO:0060761	negative regulation of response to cytokine stimulus	56/23210	0.00140025	0.00943212	0.00442931	Il1rn/Il6	2	36.0404
GO:0032944	regulation of mononuclear cell proliferation	227/23210	0.00141493	0.00948286	0.00445314	Il21/Cd40lg/Il6	3	13.3365
GO:0097191	extrinsic apoptotic signaling pathway	229/23210	0.00145095	0.00967543	0.00454357	Fas/Lcn2/Kitl	3	13.22
GO:0032872	regulation of stress-activated MAPK cascade	232/23210	0.00150606	0.00999274	0.00469258	Il1rn/Fas/Cd40lg	3	13.0491
GO:0070302	regulation of stress-activated protein kinase signaling cascade	234/23210	0.00154353	0.0101904	0.00478539	Il1rn/Fas/Cd40lg	3	12.9376
GO:0008347	glial cell migration	59/23210	0.00155292	0.0102016	0.00479067	Fas/Ccl3	2	34.2078
GO:1903428	positive regulation of reactive oxygen species biosynthetic process	61/23210	0.00165893	0.0107945	0.00506907	Crp/Il6	2	33.0862
GO:0001763	morphogenesis of a branching structure	240/23210	0.00165944	0.0107945	0.00506907	Fgf2/Cdh1/Il6	3	12.6141
GO:0051054	positive regulation of DNA metabolic process	245/23210	0.0017601	0.0113359	0.00532334	Fgf2/Parn/Il6	3	12.3567
GO:0032677	regulation of interleukin-8 production	63/23210	0.0017683	0.0113359	0.00532334	Il17f/Crp	2	32.0359
GO:0032722	positive regulation of chemokine production	63/23210	0.0017683	0.0113359	0.00532334	Tslp/Il6	2	32.0359
GO:0002763	positive regulation of myeloid leukocyte differentiation	64/23210	0.00182424	0.0116383	0.00546535	Ccl3/Kitl	2	31.5353
GO:0002703	regulation of leukocyte mediated immunity	250/23210	0.00186451	0.0118383	0.00555925	Il21/Cxcl1/Il6	3	12.1096
GO:0002377	immunoglobulin production	252/23210	0.00190734	0.0120526	0.00565987	Fas/Cd40lg/Il6	3	12.0135
GO:0006801	superoxide metabolic process	67/23210	0.00199709	0.0125599	0.00589811	Cxcl1/Crp	2	30.1233
GO:0051403	stress-activated MAPK cascade	257/23210	0.00201709	0.0126259	0.00592909	Il1rn/Fas/Cd40lg	3	11.7797
GO:0045428	regulation of nitric oxide biosynthetic process	68/23210	0.00205637	0.0127273	0.00597675	Crp/Il6	2	29.6803
GO:0045669	positive regulation of osteoblast differentiation	68/23210	0.00205637	0.0127273	0.00597675	Fgf2/Il6	2	29.6803
GO:0002699	positive regulation of immune effector process	259/23210	0.00206208	0.0127273	0.00597675	Il21/Cxcl1/Il6	3	11.6888
GO:0030888	regulation of B cell proliferation	69/23210	0.00211648	0.0129427	0.00607788	Il21/Cd40lg	2	29.2502
GO:0032637	interleukin-8 production	69/23210	0.00211648	0.0129427	0.00607788	Il17f/Crp	2	29.2502
GO:0019724	B cell mediated immunity	263/23210	0.00215392	0.0131113	0.00615703	Crp/Fas/Cd40lg	3	11.511
GO:0043523	regulation of neuron apoptotic process	264/23210	0.00217727	0.0131929	0.00619537	Fas/Tyro3/Ccl3	3	11.4674
GO:0010038	response to metal ion	269/23210	0.00229641	0.0138516	0.00650468	Crp/Fas/Cdh1	3	11.2542
GO:0090287	regulation of cellular response to growth factor stimulus	271/23210	0.00234519	0.0140817	0.00661277	Fgf2/Il17f/Vegfd	3	11.1712
GO:0002637	regulation of immunoglobulin production	73/23210	0.00236519	0.0141379	0.00663913	Cd40lg/Il6	2	27.6474
GO:0042108	positive regulation of cytokine biosynthetic process	74/23210	0.00242943	0.0143922	0.00675856	Il21/Il6	2	27.2738
GO:2000573	positive regulation of DNA biosynthetic process	74/23210	0.00242943	0.0143922	0.00675856	Fgf2/Parn	2	27.2738
GO:0006809	nitric oxide biosynthetic process	76/23210	0.00256037	0.0151005	0.00709117	Crp/Il6	2	26.5561
GO:0032729	positive regulation of interferon-gamma production	77/23210	0.00262706	0.0154253	0.00724369	Il21/Cd40lg	2	26.2112
GO:0043507	positive regulation of JUN kinase activity	78/23210	0.00269457	0.015752	0.00739711	Il1rn/Cd40lg	2	25.8751
GO:1903037	regulation of leukocyte cell-cell adhesion	287/23210	0.0027587	0.0159407	0.00748575	Il21/Cd40lg/Il6	3	10.5484
GO:0043525	positive regulation of neuron apoptotic process	79/23210	0.0027629	0.0159407	0.00748575	Fas/Ccl3	2	25.5476
GO:0051781	positive regulation of cell division	79/23210	0.0027629	0.0159407	0.00748575	Fgf2/Vegfd	2	25.5476
GO:0072593	reactive oxygen species metabolic process	288/23210	0.00278594	0.0160041	0.00751551	Cxcl1/Crp/Il6	3	10.5118
GO:0046209	nitric oxide metabolic process	80/23210	0.00283204	0.0161799	0.00759805	Crp/Il6	2	25.2283
GO:0031098	stress-activated protein kinase signaling cascade	290/23210	0.00284093	0.0161799	0.00759805	Il1rn/Fas/Cd40lg	3	10.4393
GO:0048511	rhythmic process	291/23210	0.00286867	0.0162681	0.00763947	Fas/Tyro3/Il6	3	10.4034
GO:0051402	neuron apoptotic process	293/23210	0.00292466	0.016515	0.00775543	Fas/Tyro3/Ccl3	3	10.3324
GO:0002718	regulation of cytokine production involved in immune response	82/23210	0.00297275	0.0167154	0.00784955	Il21/Il6	2	24.6129
GO:2001057	reactive nitrogen species metabolic process	84/23210	0.0031167	0.0174509	0.00819492	Crp/Il6	2	24.0269
GO:0050863	regulation of T cell activation	304/23210	0.00324471	0.0180913	0.00849566	Il21/Cd40lg/Il6	3	9.95852
GO:0001912	positive regulation of leukocyte mediated cytotoxicity	86/23210	0.00326387	0.018122	0.00851007	Il21/Cxcl1	2	23.4681
GO:0070372	regulation of ERK1 and ERK2 cascade	306/23210	0.00330512	0.0182746	0.00858172	Fgf2/Il6/Ccl3	3	9.89344
GO:0045765	regulation of angiogenesis	307/23210	0.00333559	0.0183074	0.00859716	Fgf2/Il17f/Vegfd	3	9.86121
GO:0072091	regulation of stem cell proliferation	87/23210	0.00333866	0.0183074	0.00859716	Cxcl1/Kitl	2	23.1984
GO:0046651	lymphocyte proliferation	308/23210	0.00336623	0.0183826	0.00863247	Il21/Cd40lg/Il6	3	9.82919
GO:0032642	regulation of chemokine production	88/23210	0.00341425	0.0185673	0.00871919	Tslp/Il6	2	22.9348
GO:0032943	mononuclear cell proliferation	310/23210	0.00342803	0.0185673	0.00871919	Il21/Cd40lg/Il6	3	9.76578
GO:0070301	cellular response to hydrogen peroxide	89/23210	0.00349064	0.0188296	0.00884236	Il6/Lcn2	2	22.6771
GO:0001938	positive regulation of endothelial cell proliferation	91/23210	0.00364581	0.0194297	0.00912416	Fgf2/Vegfd	2	22.1787
GO:0002028	regulation of sodium ion transport	91/23210	0.00364581	0.0194297	0.00912416	Cxcl1/Prss8	2	22.1787
GO:0048864	stem cell development	91/23210	0.00364581	0.0194297	0.00912416	Fgf2/Kitl	2	22.1787
GO:0032602	chemokine production	92/23210	0.00372459	0.0197701	0.00928403	Tslp/Il6	2	21.9376
GO:0043506	regulation of JUN kinase activity	93/23210	0.00380416	0.0200815	0.00943024	Il1rn/Cd40lg	2	21.7017
GO:0051235	maintenance of location	322/23210	0.00381351	0.0200815	0.00943024	Fgf2/Crp/Lcn2	3	9.40184
GO:0070371	ERK1 and ERK2 cascade	323/23210	0.00384679	0.0201766	0.00947492	Fgf2/Il6/Ccl3	3	9.37273
GO:0070227	lymphocyte apoptotic process	98/23210	0.00421387	0.022015	0.0103382	Il21/Fas	2	20.5945
GO:0045639	positive regulation of myeloid cell differentiation	99/23210	0.00429817	0.0223673	0.0105037	Ccl3/Kitl	2	20.3865
GO:0052548	regulation of endopeptidase activity	337/23210	0.00433143	0.0224524	0.0105436	Fas/Cdh1/Il6	3	8.98336
GO:0002702	positive regulation of production of molecular mediator of immune response	100/23210	0.00438325	0.0224578	0.0105462	Il21/Il6	2	20.1826
GO:0031343	positive regulation of cell killing	100/23210	0.00438325	0.0224578	0.0105462	Il21/Cxcl1	2	20.1826
GO:0045778	positive regulation of ossification	100/23210	0.00438325	0.0224578	0.0105462	Fgf2/Il6	2	20.1826
GO:1901342	regulation of vasculature development	341/23210	0.00447642	0.022847	0.0107289	Fgf2/Il17f/Vegfd	3	8.87798
GO:0002367	cytokine production involved in immune response	102/23210	0.00455576	0.0230744	0.0108357	Il21/Il6	2	19.7869
GO:0051897	positive regulation of protein kinase B signaling	102/23210	0.00455576	0.0230744	0.0108357	Fgf2/Il6	2	19.7869
GO:0009636	response to toxic substance	344/23210	0.00458709	0.0231447	0.0108687	Fas/Il6/Lcn2	3	8.80056
GO:1903426	regulation of reactive oxygen species biosynthetic process	103/23210	0.00464318	0.023339	0.01096	Crp/Il6	2	19.5948
GO:0042136	neurotransmitter biosynthetic process	104/23210	0.00473138	0.0236926	0.011126	Crp/Il6	2	19.4064
GO:0048661	positive regulation of smooth muscle cell proliferation	106/23210	0.00491011	0.0244952	0.0115029	Fgf2/Il6	2	19.0402
GO:0001910	regulation of leukocyte mediated cytotoxicity	109/23210	0.00518398	0.0256685	0.0120539	Il21/Cxcl1	2	18.5162
GO:0032649	regulation of interferon-gamma production	109/23210	0.00518398	0.0256685	0.0120539	Il21/Cd40lg	2	18.5162
GO:0042100	B cell proliferation	112/23210	0.00546477	0.0269582	0.0126595	Il21/Cd40lg	2	18.0202
GO:0090305	nucleic acid phosphodiester bond hydrolysis	113/23210	0.00555989	0.027225	0.0127848	Parn/Il6	2	17.8607
GO:1904019	epithelial cell apoptotic process	113/23210	0.00555989	0.027225	0.0127848	Fas/Cd40lg	2	17.8607
GO:0002040	sprouting angiogenesis	116/23210	0.00584984	0.0285395	0.0134021	Fgf2/Vegfd	2	17.3988
GO:0035690	cellular response to drug	380/23210	0.00604649	0.0293908	0.0138019	Cdh1/Il6/Lcn2	3	7.96682
GO:2000278	regulation of DNA biosynthetic process	119/23210	0.00614659	0.0297684	0.0139792	Fgf2/Parn	2	16.9602
GO:0051260	protein homooligomerization	383/23210	0.00617926	0.0298177	0.0140024	Fas/Cdh1/Lcn2	3	7.90442
GO:1901216	positive regulation of neuron death	120/23210	0.00624702	0.0300355	0.0141046	Fas/Ccl3	2	16.8188
GO:0042542	response to hydrogen peroxide	121/23210	0.0063482	0.0303024	0.01423	Il6/Lcn2	2	16.6798
GO:1903409	reactive oxygen species biosynthetic process	121/23210	0.0063482	0.0303024	0.01423	Crp/Il6	2	16.6798
GO:0032609	interferon-gamma production	122/23210	0.00645013	0.0306786	0.0144066	Il21/Cd40lg	2	16.5431
GO:0002761	regulation of myeloid leukocyte differentiation	125/23210	0.00676041	0.0320395	0.0150457	Ccl3/Kitl	2	16.1461
GO:0030099	myeloid cell differentiation	401/23210	0.00701284	0.0331176	0.015552	Fas/Ccl3/Kitl	3	7.5496
GO:0001936	regulation of endothelial cell proliferation	129/23210	0.00718454	0.0338081	0.0158762	Fgf2/Vegfd	2	15.6454
GO:0031341	regulation of cell killing	131/23210	0.00740104	0.0347038	0.0162969	Il21/Cxcl1	2	15.4066
GO:0052547	regulation of peptidase activity	411/23210	0.0075036	0.0350608	0.0164645	Fas/Cdh1/Il6	3	7.36592
GO:0035270	endocrine system development	136/23210	0.00795514	0.0370403	0.0173941	Fgf2/Il6	2	14.8402
GO:0016055	Wnt signaling pathway	428/23210	0.00838398	0.0387574	0.0182004	Fgf2/Tyro3/Cdh1	3	7.07334
GO:0050921	positive regulation of chemotaxis	140/23210	0.00841155	0.0387574	0.0182004	Fgf2/Vegfd	2	14.4161
GO:0072089	stem cell proliferation	140/23210	0.00841155	0.0387574	0.0182004	Cxcl1/Kitl	2	14.4161
GO:0198738	cell-cell signaling by wnt	430/23210	0.00849141	0.0388864	0.018261	Fgf2/Tyro3/Cdh1	3	7.04044
GO:0001909	leukocyte mediated cytotoxicity	141/23210	0.00852747	0.0388864	0.018261	Il21/Cxcl1	2	14.3139
GO:0061041	regulation of wound healing	141/23210	0.00852747	0.0388864	0.018261	Fgf2/Selp	2	14.3139
GO:0045667	regulation of osteoblast differentiation	142/23210	0.0086441	0.0392833	0.0184474	Fgf2/Il6	2	14.2131
GO:0001935	endothelial cell proliferation	143/23210	0.00876146	0.0394117	0.0185077	Fgf2/Vegfd	2	14.1137
GO:0019233	sensory perception of pain	143/23210	0.00876146	0.0394117	0.0185077	Il1rn/Mme	2	14.1137
GO:0046330	positive regulation of JNK cascade	143/23210	0.00876146	0.0394117	0.0185077	Il1rn/Cd40lg	2	14.1137
GO:0002065	columnar/cuboidal epithelial cell differentiation	144/23210	0.00887953	0.0396739	0.0186308	Fgf2/Cdh1	2	14.0157
GO:0002708	positive regulation of lymphocyte mediated immunity	144/23210	0.00887953	0.0396739	0.0186308	Il21/Il6	2	14.0157
GO:0051052	regulation of DNA metabolic process	440/23210	0.0090408	0.0402589	0.0189055	Fgf2/Parn/Il6	3	6.88043
GO:0002831	regulation of response to biotic stimulus	147/23210	0.00923805	0.0407272	0.0191255	Cxcl1/Cd40lg	2	13.7297
GO:0042133	neurotransmitter metabolic process	147/23210	0.00923805	0.0407272	0.0191255	Crp/Il6	2	13.7297
GO:0046660	female sex differentiation	147/23210	0.00923805	0.0407272	0.0191255	Tyro3/Kitl	2	13.7297
GO:0030183	B cell differentiation	149/23210	0.00948064	0.0414366	0.0194586	Il21/Cd40lg	2	13.5454
GO:0048608	reproductive structure development	449/23210	0.00955285	0.0414366	0.0194586	Tyro3/Cdh1/Kitl	3	6.74252
GO:0008360	regulation of cell shape	150/23210	0.009603	0.0414366	0.0194586	Il6/Ccl3	2	13.4551
GO:0014013	regulation of gliogenesis	150/23210	0.009603	0.0414366	0.0194586	Fas/Il6	2	13.4551
GO:0022612	gland morphogenesis	150/23210	0.009603	0.0414366	0.0194586	Cdh1/Il6	2	13.4551
GO:0034614	cellular response to reactive oxygen species	150/23210	0.009603	0.0414366	0.0194586	Il6/Lcn2	2	13.4551
GO:0061458	reproductive system development	453/23210	0.00978581	0.0414366	0.0194586	Tyro3/Cdh1/Kitl	3	6.68298
GO:0051250	negative regulation of lymphocyte activation	152/23210	0.00984984	0.0414366	0.0194586	Fas/Tyro3	2	13.278
GO:0010587	miRNA catabolic process	10/23210	0.00986735	0.0414366	0.0194586	Parn	1	100.913
GO:0010745	negative regulation of macrophage derived foam cell differentiation	10/23210	0.00986735	0.0414366	0.0194586	Crp	1	100.913
GO:0021940	positive regulation of cerebellar granule cell precursor proliferation	10/23210	0.00986735	0.0414366	0.0194586	Fgf2	1	100.913
GO:0045348	positive regulation of MHC class II biosynthetic process	10/23210	0.00986735	0.0414366	0.0194586	Cd40lg	1	100.913
GO:0051971	positive regulation of transmission of nerve impulse	10/23210	0.00986735	0.0414366	0.0194586	Il6	1	100.913
GO:0090091	positive regulation of extracellular matrix disassembly	10/23210	0.00986735	0.0414366	0.0194586	Il6	1	100.913
GO:2000551	regulation of T-helper 2 cell cytokine production	10/23210	0.00986735	0.0414366	0.0194586	Il6	1	100.913
GO:0051896	regulation of protein kinase B signaling	155/23210	0.0102254	0.0428047	0.0201011	Fgf2/Il6	2	13.021
GO:0051302	regulation of cell division	156/23210	0.010352	0.0431984	0.0202859	Fgf2/Vegfd	2	12.9376
GO:0031346	positive regulation of cell projection organization	466/23210	0.010566	0.043953	0.0206403	Crp/Il6/Lcn2	3	6.49655
GO:0048732	gland development	467/23210	0.0106274	0.0440262	0.0206746	Fgf2/Cdh1/Il6	3	6.48264
GO:0014010	Schwann cell proliferation	11/23210	0.010849	0.0440262	0.0206746	Fas	1	91.7391
GO:0032464	positive regulation of protein homooligomerization	11/23210	0.010849	0.0440262	0.0206746	Fas	1	91.7391
GO:0034115	negative regulation of heterotypic cell-cell adhesion	11/23210	0.010849	0.0440262	0.0206746	Il1rn	1	91.7391
GO:0060693	regulation of branching involved in salivary gland morphogenesis	11/23210	0.010849	0.0440262	0.0206746	Cdh1	1	91.7391
GO:0070587	regulation of cell-cell adhesion involved in gastrulation	11/23210	0.010849	0.0440262	0.0206746	Il1rn	1	91.7391
GO:0070943	neutrophil mediated killing of symbiont cell	11/23210	0.010849	0.0440262	0.0206746	Cxcl1	1	91.7391
GO:1901678	iron coordination entity transport	11/23210	0.010849	0.0440262	0.0206746	Lcn2	1	91.7391
GO:0002683	negative regulation of immune system process	473/23210	0.0110007	0.0445059	0.0208999	Fas/Tyro3/Kitl	3	6.4004
GO:0071356	cellular response to tumor necrosis factor	162/23210	0.0111262	0.0448768	0.0210741	Il6/Ccl3	2	12.4584
GO:0048660	regulation of smooth muscle cell proliferation	163/23210	0.0112577	0.0452695	0.0212585	Fgf2/Il6	2	12.382
GO:0071897	DNA biosynthetic process	167/23210	0.0117904	0.0457665	0.0214919	Fgf2/Parn	2	12.0854
GO:0001781	neutrophil apoptotic process	12/23210	0.0118296	0.0457665	0.0214919	Il6	1	84.0942
GO:0014842	regulation of skeletal muscle satellite cell proliferation	12/23210	0.0118296	0.0457665	0.0214919	Fgf2	1	84.0942
GO:0031126	snoRNA 3'-end processing	12/23210	0.0118296	0.0457665	0.0214919	Parn	1	84.0942
GO:0032754	positive regulation of interleukin-5 production	12/23210	0.0118296	0.0457665	0.0214919	Tslp	1	84.0942
GO:0036295	cellular response to increased oxygen levels	12/23210	0.0118296	0.0457665	0.0214919	Fas	1	84.0942
GO:0045078	positive regulation of interferon-gamma biosynthetic process	12/23210	0.0118296	0.0457665	0.0214919	Il21	1	84.0942
GO:0051024	positive regulation of immunoglobulin secretion	12/23210	0.0118296	0.0457665	0.0214919	Il6	1	84.0942
GO:0060068	vagina development	12/23210	0.0118296	0.0457665	0.0214919	Tyro3	1	84.0942
GO:0070586	cell-cell adhesion involved in gastrulation	12/23210	0.0118296	0.0457665	0.0214919	Il1rn	1	84.0942
GO:0072540	T-helper 17 cell lineage commitment	12/23210	0.0118296	0.0457665	0.0214919	Il6	1	84.0942
GO:0097049	motor neuron apoptotic process	12/23210	0.0118296	0.0457665	0.0214919	Fas	1	84.0942
GO:1902510	regulation of apoptotic DNA fragmentation	12/23210	0.0118296	0.0457665	0.0214919	Il6	1	84.0942
GO:0048659	smooth muscle cell proliferation	168/23210	0.0119253	0.0460027	0.0216028	Fgf2/Il6	2	12.0135
GO:0071706	tumor necrosis factor superfamily cytokine production	170/23210	0.0121972	0.0467795	0.0219676	Il17f/Ccl3	2	11.8721
GO:0097237	cellular response to toxic substance	170/23210	0.0121972	0.0467795	0.0219676	Il6/Lcn2	2	11.8721
GO:0032874	positive regulation of stress-activated MAPK cascade	171/23210	0.0123342	0.0470859	0.0221115	Il1rn/Cd40lg	2	11.8027
GO:0070304	positive regulation of stress-activated protein kinase signaling cascade	172/23210	0.0124718	0.0470859	0.0221115	Il1rn/Cd40lg	2	11.7341
GO:0001660	fever generation	13/23210	0.0128094	0.0470859	0.0221115	Il1rn	1	77.6254
GO:0002551	mast cell chemotaxis	13/23210	0.0128094	0.0470859	0.0221115	Vegfd	1	77.6254
GO:0010988	regulation of low-density lipoprotein particle clearance	13/23210	0.0128094	0.0470859	0.0221115	Crp	1	77.6254
GO:0014841	skeletal muscle satellite cell proliferation	13/23210	0.0128094	0.0470859	0.0221115	Fgf2	1	77.6254
GO:0021924	cell proliferation in external granule layer	13/23210	0.0128094	0.0470859	0.0221115	Fgf2	1	77.6254
GO:0021930	cerebellar granule cell precursor proliferation	13/23210	0.0128094	0.0470859	0.0221115	Fgf2	1	77.6254
GO:0021936	regulation of cerebellar granule cell precursor proliferation	13/23210	0.0128094	0.0470859	0.0221115	Fgf2	1	77.6254
GO:0036296	response to increased oxygen levels	13/23210	0.0128094	0.0470859	0.0221115	Fas	1	77.6254
GO:0045072	regulation of interferon-gamma biosynthetic process	13/23210	0.0128094	0.0470859	0.0221115	Il21	1	77.6254
GO:0045628	regulation of T-helper 2 cell differentiation	13/23210	0.0128094	0.0470859	0.0221115	Il6	1	77.6254
GO:0070091	glucagon secretion	13/23210	0.0128094	0.0470859	0.0221115	Il6	1	77.6254
GO:0070942	neutrophil mediated cytotoxicity	13/23210	0.0128094	0.0470859	0.0221115	Cxcl1	1	77.6254
GO:0097577	sequestering of iron ion	13/23210	0.0128094	0.0470859	0.0221115	Lcn2	1	77.6254
GO:0002262	myeloid cell homeostasis	176/23210	0.0130291	0.0477614	0.0224287	Il6/Kitl	2	11.4674
GO:0001659	temperature homeostasis	179/23210	0.0134542	0.0477726	0.0224339	Il1rn/Lcn2	2	11.2752
GO:0001906	cell killing	179/23210	0.0134542	0.0477726	0.0224339	Il21/Cxcl1	2	11.2752
GO:0034612	response to tumor necrosis factor	179/23210	0.0134542	0.0477726	0.0224339	Il6/Ccl3	2	11.2752
GO:1903034	regulation of response to wounding	179/23210	0.0134542	0.0477726	0.0224339	Fgf2/Selp	2	11.2752
GO:0048634	regulation of muscle organ development	180/23210	0.0135972	0.0477726	0.0224339	Fgf2/Il6	2	11.2126
GO:0006924	activation-induced cell death of T cells	14/23210	0.0137882	0.0477726	0.0224339	Fas	1	72.0807
GO:0010713	negative regulation of collagen metabolic process	14/23210	0.0137882	0.0477726	0.0224339	Il6	1	72.0807
GO:0021534	cell proliferation in hindbrain	14/23210	0.0137882	0.0477726	0.0224339	Fgf2	1	72.0807
GO:0021984	adenohypophysis development	14/23210	0.0137882	0.0477726	0.0224339	Fgf2	1	72.0807
GO:0032604	granulocyte macrophage colony-stimulating factor production	14/23210	0.0137882	0.0477726	0.0224339	Il17f	1	72.0807
GO:0032645	regulation of granulocyte macrophage colony-stimulating factor production	14/23210	0.0137882	0.0477726	0.0224339	Il17f	1	72.0807
GO:0032736	positive regulation of interleukin-13 production	14/23210	0.0137882	0.0477726	0.0224339	Tslp	1	72.0807
GO:0032966	negative regulation of collagen biosynthetic process	14/23210	0.0137882	0.0477726	0.0224339	Il6	1	72.0807
GO:0035745	T-helper 2 cell cytokine production	14/23210	0.0137882	0.0477726	0.0224339	Il6	1	72.0807
GO:0043144	snoRNA processing	14/23210	0.0137882	0.0477726	0.0224339	Parn	1	72.0807
GO:0045060	negative thymic T cell selection	14/23210	0.0137882	0.0477726	0.0224339	Fas	1	72.0807
GO:0045188	regulation of circadian sleep/wake cycle, non-REM sleep	14/23210	0.0137882	0.0477726	0.0224339	Il6	1	72.0807
GO:0045346	regulation of MHC class II biosynthetic process	14/23210	0.0137882	0.0477726	0.0224339	Cd40lg	1	72.0807
GO:0090503	RNA phosphodiester bond hydrolysis, exonucleolytic	14/23210	0.0137882	0.0477726	0.0224339	Parn	1	72.0807
GO:0097531	mast cell migration	14/23210	0.0137882	0.0477726	0.0224339	Vegfd	1	72.0807
GO:1903624	regulation of DNA catabolic process	14/23210	0.0137882	0.0477726	0.0224339	Il6	1	72.0807
GO:0002695	negative regulation of leukocyte activation	182/23210	0.0138853	0.0479837	0.0225331	Fas/Tyro3	2	11.0893
GO:0045766	positive regulation of angiogenesis	185/23210	0.0143223	0.0486217	0.0228327	Fgf2/Vegfd	2	10.9095
GO:0022408	negative regulation of cell-cell adhesion	187/23210	0.014617	0.0486217	0.0228327	Il1rn/Cdh1	2	10.7928
GO:0046328	regulation of JNK cascade	188/23210	0.0147654	0.0486217	0.0228327	Il1rn/Cd40lg	2	10.7354
GO:0010715	regulation of extracellular matrix disassembly	15/23210	0.014766	0.0486217	0.0228327	Il6	1	67.2754
GO:0014857	regulation of skeletal muscle cell proliferation	15/23210	0.014766	0.0486217	0.0228327	Fgf2	1	67.2754
GO:0033623	regulation of integrin activation	15/23210	0.014766	0.0486217	0.0228327	Selp	1	67.2754
GO:0042033	chemokine biosynthetic process	15/23210	0.014766	0.0486217	0.0228327	Il6	1	67.2754
GO:0042095	interferon-gamma biosynthetic process	15/23210	0.014766	0.0486217	0.0228327	Il21	1	67.2754
GO:0042748	circadian sleep/wake cycle, non-REM sleep	15/23210	0.014766	0.0486217	0.0228327	Il6	1	67.2754
GO:0043383	negative T cell selection	15/23210	0.014766	0.0486217	0.0228327	Fas	1	67.2754
GO:0045073	regulation of chemokine biosynthetic process	15/23210	0.014766	0.0486217	0.0228327	Il6	1	67.2754
GO:0045342	MHC class II biosynthetic process	15/23210	0.014766	0.0486217	0.0228327	Cd40lg	1	67.2754
GO:0045414	regulation of interleukin-8 biosynthetic process	15/23210	0.014766	0.0486217	0.0228327	Il17f	1	67.2754
GO:0048070	regulation of developmental pigmentation	15/23210	0.014766	0.0486217	0.0228327	Kitl	1	67.2754
GO:0050930	induction of positive chemotaxis	15/23210	0.014766	0.0486217	0.0228327	Vegfd	1	67.2754
GO:0051712	positive regulation of killing of cells of other organism	15/23210	0.014766	0.0486217	0.0228327	Cxcl1	1	67.2754
GO:0060576	intestinal epithelial cell development	15/23210	0.014766	0.0486217	0.0228327	Cdh1	1	67.2754
GO:0070102	interleukin-6-mediated signaling pathway	15/23210	0.014766	0.0486217	0.0228327	Il6	1	67.2754
GO:2001267	regulation of cysteine-type endopeptidase activity involved in apoptotic signaling pathway	15/23210	0.014766	0.0486217	0.0228327	Fas	1	67.2754
Note: Gene Ontology (GO) analysis using the down-regulation DEPs was shown in Sheet 2 of Supplementary Table 1. This is a supplementary table.

## Sheet: up regulation
Supplementary Table 1 GO analysis using the up-regulation DEPs
ID	Description	BgRatio	pvalue	p.adjust	qvalue	geneID	Count	Enrich_factor
GO:0050900	leukocyte migration	340/23210	1.7045e-27	3.65615e-24	1.83727e-24	Il1b/Grem1/Il17b/Madcam1/Tnfsf18/Vcam1/Mmp9/Ccl25/Pgf/Il1a/Ccl11/Ccl17/Vegfa/Cxcl14/Ccl19/Gas6/Ccl1/Cxcl16/Sell/Cxcl1/Cxcl12/Ccl12/Ccl4	23	27.0705
GO:0030595	leukocyte chemotaxis	211/23210	4.97405e-25	5.33466e-22	2.68075e-22	Il1b/Grem1/Il17b/Tnfsf18/Ccl25/Pgf/Ccl11/Ccl17/Vegfa/Cxcl14/Ccl19/Gas6/Ccl1/Cxcl16/Sell/Cxcl1/Cxcl12/Ccl12/Ccl4	19	36.0345
GO:0060326	cell chemotaxis	299/23210	9.94464e-24	7.11042e-21	3.57309e-21	Il1b/Grem1/Il17b/Tnfsf18/Vcam1/Ccl25/Pgf/Ccl11/Ccl17/Vegfa/Cxcl14/Ccl19/Gas6/Ccl1/Cxcl16/Sell/Cxcl1/Cxcl12/Ccl12/Ccl4	20	26.7674
GO:0002685	regulation of leukocyte migration	201/23210	6.30772e-22	3.38252e-19	1.69977e-19	Il1b/Grem1/Madcam1/Tnfsf18/Mmp9/Ccl25/Pgf/Il1a/Vegfa/Cxcl14/Ccl19/Gas6/Ccl1/Sell/Cxcl12/Ccl12/Ccl4	17	33.8454
GO:0097529	myeloid leukocyte migration	207/23210	1.05114e-21	4.50937e-19	2.26603e-19	Il1b/Grem1/Il17b/Tnfsf18/Ccl25/Pgf/Il1a/Ccl11/Ccl17/Vegfa/Ccl19/Ccl1/Sell/Cxcl1/Cxcl12/Ccl12/Ccl4	17	32.8644
GO:0002687	positive regulation of leukocyte migration	144/23210	8.71496e-21	3.1156e-18	1.56563e-18	Il1b/Madcam1/Tnfsf18/Mmp9/Pgf/Il1a/Vegfa/Cxcl14/Ccl19/Gas6/Ccl1/Sell/Cxcl12/Ccl12/Ccl4	15	41.6846
GO:0019221	cytokine-mediated signaling pathway	341/23210	1.71573e-19	5.25747e-17	2.64196e-17	Il1b/Ereg/Tnfsf18/Il3/Ifngr1/Ccl25/Il5/Il1a/Ccl11/Csf2rb/Ccl17/Ccl19/Gas6/Ccl1/Cxcl1/Cxcl12/Ccl12/Ccl4	18	21.1235
GO:0097530	granulocyte migration	146/23210	6.42857e-19	1.72366e-16	8.66165e-17	Il1b/Il17b/Tnfsf18/Ccl25/Il1a/Ccl11/Ccl17/Vegfa/Ccl19/Ccl1/Sell/Cxcl1/Ccl12/Ccl4	14	38.3727
GO:0002688	regulation of leukocyte chemotaxis	111/23210	8.74548e-19	2.08434e-16	1.04741e-16	Il1b/Grem1/Tnfsf18/Pgf/Vegfa/Cxcl14/Ccl19/Gas6/Ccl1/Sell/Cxcl12/Ccl12/Ccl4	13	46.867
GO:0071621	granulocyte chemotaxis	123/23210	3.49954e-18	7.50652e-16	3.77214e-16	Il1b/Il17b/Tnfsf18/Ccl25/Ccl11/Ccl17/Vegfa/Ccl19/Ccl1/Sell/Cxcl1/Ccl12/Ccl4	13	42.2946
GO:0072676	lymphocyte migration	97/23210	1.06911e-17	2.08477e-15	1.04763e-15	Madcam1/Ccl25/Ccl11/Ccl17/Cxcl14/Ccl19/Gas6/Ccl1/Cxcl16/Cxcl12/Ccl12/Ccl4	12	49.5059
GO:0048247	lymphocyte chemotaxis	52/23210	6.11229e-17	1.09257e-14	5.49033e-15	Ccl25/Ccl11/Ccl17/Cxcl14/Ccl19/Gas6/Ccl1/Cxcl16/Ccl12/Ccl4	10	76.9562
GO:0002548	monocyte chemotaxis	55/23210	1.12369e-16	1.85409e-14	9.31708e-15	Grem1/Tnfsf18/Ccl25/Ccl11/Ccl17/Ccl19/Ccl1/Cxcl12/Ccl12/Ccl4	10	72.7586
GO:1990266	neutrophil migration	119/23210	1.36669e-16	2.09396e-14	1.05225e-14	Il1b/Il17b/Ccl25/Il1a/Ccl11/Ccl17/Ccl19/Ccl1/Sell/Cxcl1/Ccl12/Ccl4	12	40.3535
GO:0002690	positive regulation of leukocyte chemotaxis	87/23210	2.10344e-16	3.00793e-14	1.51153e-14	Il1b/Tnfsf18/Pgf/Vegfa/Cxcl14/Ccl19/Gas6/Ccl1/Sell/Cxcl12/Ccl4	11	50.5965
GO:0030593	neutrophil chemotaxis	100/23210	1.03831e-15	1.39199e-13	6.99495e-14	Il1b/Il17b/Ccl25/Ccl11/Ccl17/Ccl19/Ccl1/Sell/Cxcl1/Ccl12/Ccl4	11	44.019
GO:0050731	positive regulation of peptidyl-tyrosine phosphorylation	195/23210	1.57308e-15	1.98486e-13	9.9742e-14	Cd80/Grem1/Il13/Ace/Ereg/Epgn/Tnfsf18/Il3/Il5/Vegfa/Gas6/Il12b/Egf	13	26.6782
GO:0050920	regulation of chemotaxis	213/23210	4.97014e-15	5.92275e-13	2.97627e-13	Il1b/Grem1/Tnfsf18/Pgf/Vegfa/Cxcl14/Ccl19/Gas6/Ccl1/Sell/Cxcl12/Ccl12/Ccl4	13	24.4237
GO:0070374	positive regulation of ERK1 and ERK2 cascade	218/23210	6.71775e-15	7.58398e-13	3.81106e-13	Il1b/Ccl25/Il1a/Ccl11/Flt4/Ccl17/Vegfa/Ccl19/Gas6/Ccl1/Ccl12/Ccl4/Egf	13	23.8635
GO:0071674	mononuclear cell migration	83/23210	8.86419e-15	9.50684e-13	4.77733e-13	Grem1/Tnfsf18/Ccl25/Ccl11/Ccl17/Ccl19/Ccl1/Cxcl12/Ccl12/Ccl4	10	48.2135
GO:0070098	chemokine-mediated signaling pathway	60/23210	2.65625e-14	2.71317e-12	1.36341e-12	Ccl25/Ccl11/Ccl17/Ccl19/Ccl1/Cxcl1/Cxcl12/Ccl12/Ccl4	9	60.0259
GO:0032103	positive regulation of response to external stimulus	312/23210	2.80288e-14	2.73281e-12	1.37328e-12	Il1b/Ace/Il17b/Tnfsf18/Pgf/Vegfa/Cxcl14/Ccl19/Gas6/Ccl1/Sell/Cxcl1/Cxcl12/Ccl4	14	17.9565
GO:0018108	peptidyl-tyrosine phosphorylation	319/23210	3.8013e-14	3.54513e-12	1.78148e-12	Cd80/Grem1/Il13/Ace/Ereg/Epgn/Tnfsf18/Il3/Il5/Flt4/Vegfa/Gas6/Il12b/Egf	14	17.5624
GO:0018212	peptidyl-tyrosine modification	322/23210	4.32216e-14	3.86293e-12	1.94118e-12	Cd80/Grem1/Il13/Ace/Ereg/Epgn/Tnfsf18/Il3/Il5/Flt4/Vegfa/Gas6/Il12b/Egf	14	17.3988
GO:0050921	positive regulation of chemotaxis	140/23210	4.61311e-14	3.95805e-12	1.98898e-12	Il1b/Tnfsf18/Pgf/Vegfa/Cxcl14/Ccl19/Gas6/Ccl1/Sell/Cxcl12/Ccl4	11	31.4421
GO:0070661	leukocyte proliferation	331/23210	6.30589e-14	5.20236e-12	2.61426e-12	Cd80/Il1b/Grem1/Il13/Tnfsf18/Vcam1/Il3/Tnfrsf13c/Il5/Cd27/Ccl19/Il12b/Cxcl12/Ccl12	14	16.9257
GO:0050730	regulation of peptidyl-tyrosine phosphorylation	263/23210	7.5646e-14	6.00966e-12	3.01994e-12	Cd80/Grem1/Il13/Ace/Ereg/Epgn/Tnfsf18/Il3/Il5/Vegfa/Gas6/Il12b/Egf	13	19.7804
GO:1990868	response to chemokine	70/23210	1.14648e-13	8.48003e-12	4.26134e-12	Ccl25/Ccl11/Ccl17/Ccl19/Ccl1/Cxcl1/Cxcl12/Ccl12/Ccl4	9	51.4507
GO:1990869	cellular response to chemokine	70/23210	1.14648e-13	8.48003e-12	4.26134e-12	Ccl25/Ccl11/Ccl17/Ccl19/Ccl1/Cxcl1/Cxcl12/Ccl12/Ccl4	9	51.4507
GO:0070372	regulation of ERK1 and ERK2 cascade	306/23210	5.22925e-13	3.73891e-11	1.87886e-11	Il1b/Ccl25/Il1a/Ccl11/Flt4/Ccl17/Vegfa/Ccl19/Gas6/Ccl1/Ccl12/Ccl4/Egf	13	17.0008
GO:0070663	regulation of leukocyte proliferation	238/23210	6.01857e-13	4.16446e-11	2.09271e-11	Cd80/Il1b/Grem1/Il13/Tnfsf18/Vcam1/Il3/Tnfrsf13c/Il5/Ccl19/Il12b/Ccl12	12	20.1768
GO:0007159	leukocyte cell-cell adhesion	319/23210	8.86548e-13	5.94264e-11	2.98627e-11	Cd80/Il1b/Madcam1/Tnfsf18/Vcam1/Tnfrsf13c/Ccl25/Cd27/Ccl19/Olr1/Il12b/Sell/Cxcl12	13	16.308
GO:0070371	ERK1 and ERK2 cascade	323/23210	1.03811e-12	6.74773e-11	3.39084e-11	Il1b/Ccl25/Il1a/Ccl11/Flt4/Ccl17/Vegfa/Ccl19/Gas6/Ccl1/Ccl12/Ccl4/Egf	13	16.106
GO:0070555	response to interleukin-1	94/23210	1.79135e-12	1.13013e-10	5.67909e-11	Il1b/Ccl25/Il1a/Ccl11/Ccl17/Ccl19/Ccl1/Ccl12/Ccl4	9	38.3144
GO:0001819	positive regulation of cytokine production	449/23210	3.92489e-12	2.40539e-10	1.20875e-10	Il1b/Il13/Il17b/Ereg/Ifngr1/Postn/Tnfrsf13c/Il1a/Cd27/Flt4/Ccl19/Ccl1/Il12b/Ccl4	14	12.4775
GO:0071347	cellular response to interleukin-1	77/23210	1.69365e-11	1.00913e-09	5.07103e-10	Ccl25/Il1a/Ccl11/Ccl17/Ccl19/Ccl1/Ccl12/Ccl4	8	41.5764
GO:0034612	response to tumor necrosis factor	179/23210	2.1903e-11	1.26978e-09	6.38086e-10	Tnfsf18/Ccl25/Ccl11/Ccl17/Ccl19/Gas6/Ccl1/Cxcl16/Ccl12/Ccl4	10	22.356
GO:0034341	response to interferon-gamma	137/23210	5.55818e-11	3.13745e-09	1.57661e-09	Ccl25/Ccl11/Ccl17/Ccl19/Ccl1/Cxcl16/Il12b/Ccl12/Ccl4	9	26.2887
GO:0070665	positive regulation of leukocyte proliferation	145/23210	9.26177e-11	5.09397e-09	2.5598e-09	Cd80/Il1b/Il13/Vcam1/Il3/Tnfrsf13c/Il5/Ccl19/Il12b	9	24.8383
GO:0046651	lymphocyte proliferation	308/23210	2.45955e-10	1.30715e-08	6.56864e-09	Cd80/Il1b/Il13/Tnfsf18/Vcam1/Tnfrsf13c/Il5/Cd27/Ccl19/Il12b/Cxcl12	11	14.2919
GO:0071356	cellular response to tumor necrosis factor	162/23210	2.49852e-10	1.30715e-08	6.56864e-09	Tnfsf18/Ccl25/Ccl11/Ccl17/Ccl19/Gas6/Ccl1/Ccl12/Ccl4	9	22.2318
GO:0032943	mononuclear cell proliferation	310/23210	2.63427e-10	1.34536e-08	6.76064e-09	Cd80/Il1b/Il13/Tnfsf18/Vcam1/Tnfrsf13c/Il5/Cd27/Ccl19/Il12b/Cxcl12	11	14.1997
GO:1903706	regulation of hemopoiesis	407/23210	3.09997e-10	1.54638e-08	7.77081e-09	Il1b/Ace/Tnfsf18/Il3/Il5/Inhba/Cd27/Vegfa/Ccl19/Gas6/Il12b/Cxcl1	12	11.7987
GO:0071346	cellular response to interferon-gamma	115/23210	4.42584e-10	2.1576e-08	1.08423e-08	Ccl25/Ccl11/Ccl17/Ccl19/Ccl1/Il12b/Ccl12/Ccl4	8	27.8381
GO:0045807	positive regulation of endocytosis	175/23210	4.96633e-10	2.36728e-08	1.1896e-08	Il1b/Grem1/Mbl2/Vegfa/Ccl19/Gas6/Ahsg/Ptx3/Egf	9	20.5803
GO:0061098	positive regulation of protein tyrosine kinase activity	44/23210	1.22397e-09	5.70742e-08	2.86806e-08	Grem1/Ace/Ereg/Epgn/Gas6/Egf	6	54.569
GO:0050671	positive regulation of lymphocyte proliferation	136/23210	1.69131e-09	7.71884e-08	3.87883e-08	Cd80/Il1b/Il13/Vcam1/Tnfrsf13c/Il5/Ccl19/Il12b	8	23.5396
GO:0032946	positive regulation of mononuclear cell proliferation	138/23210	1.89942e-09	8.48802e-08	4.26536e-08	Cd80/Il1b/Il13/Vcam1/Tnfrsf13c/Il5/Ccl19/Il12b	8	23.1984
GO:1903037	regulation of leukocyte cell-cell adhesion	287/23210	2.20972e-09	9.67316e-08	4.86091e-08	Cd80/Il1b/Tnfsf18/Vcam1/Tnfrsf13c/Ccl25/Cd27/Ccl19/Il12b/Cxcl12	10	13.9433
GO:1903708	positive regulation of hemopoiesis	208/23210	2.28303e-09	9.79419e-08	4.92173e-08	Il1b/Il3/Il5/Inhba/Cd27/Ccl19/Gas6/Il12b/Cxcl1	9	17.3152
GO:0022407	regulation of cell-cell adhesion	395/23210	3.3569e-09	1.41187e-07	7.09488e-08	Cd80/Il1b/Tnfsf18/Vcam1/Tnfrsf13c/Ccl25/Cd27/Vegfa/Ccl19/Il12b/Cxcl12	11	11.144
GO:0050670	regulation of lymphocyte proliferation	225/23210	4.5427e-09	1.87386e-07	9.41644e-08	Cd80/Il1b/Il13/Tnfsf18/Vcam1/Tnfrsf13c/Il5/Ccl19/Il12b	9	16.0069
GO:0032944	regulation of mononuclear cell proliferation	227/23210	4.90764e-09	1.9862e-07	9.98097e-08	Cd80/Il1b/Il13/Tnfsf18/Vcam1/Tnfrsf13c/Il5/Ccl19/Il12b	9	15.8659
GO:0045785	positive regulation of cell adhesion	411/23210	5.06965e-09	2.01378e-07	1.01195e-07	Cd80/Il1b/Tnfsf18/Vcam1/Tnfrsf13c/Ccl25/Cd27/Vegfa/Ccl19/Il12b/Cxcl12	11	10.7102
GO:0050901	leukocyte tethering or rolling	27/23210	6.32258e-09	2.46581e-07	1.23911e-07	Madcam1/Vcam1/Ccl25/Sell/Cxcl12	5	74.106
GO:0001763	morphogenesis of a branching structure	240/23210	7.97217e-09	3.05363e-07	1.53449e-07	Il1b/Grem1/Pgf/Ccl11/Spint1/Vegfa/Pspn/Cxcl12/Egf	9	15.0065
GO:0045840	positive regulation of mitotic nuclear division	61/23210	9.31798e-09	3.5065e-07	1.76207e-07	Il1b/Ereg/Epgn/Btc/Il1a/Egf	6	39.3612
GO:0045860	positive regulation of protein kinase activity	438/23210	9.78462e-09	3.61862e-07	1.81841e-07	Il1b/Grem1/Ace/Ereg/Epgn/Il3/Vegfa/Ccl19/Gas6/Il12b/Egf	11	10.05
GO:0032874	positive regulation of stress-activated MAPK cascade	171/23210	1.03182e-08	3.75128e-07	1.88507e-07	Il1b/Il3/Il1a/Cd27/Flt4/Vegfa/Ccl19/Edar	8	18.7215
GO:0070304	positive regulation of stress-activated protein kinase signaling cascade	172/23210	1.08008e-08	3.86127e-07	1.94035e-07	Il1b/Il3/Il1a/Cd27/Flt4/Vegfa/Ccl19/Edar	8	18.6127
GO:0045123	cellular extravasation	65/23210	1.37551e-08	4.83685e-07	2.43059e-07	Madcam1/Vcam1/Ccl25/Il1a/Sell/Cxcl12	6	36.939
GO:0033674	positive regulation of kinase activity	476/23210	2.29823e-08	7.95113e-07	3.99556e-07	Il1b/Grem1/Ace/Ereg/Epgn/Il3/Vegfa/Ccl19/Gas6/Il12b/Egf	11	9.24768
GO:0061097	regulation of protein tyrosine kinase activity	75/23210	3.28938e-08	1.0946e-06	5.50054e-07	Grem1/Ace/Ereg/Epgn/Gas6/Egf	6	32.0138
GO:0001936	regulation of endothelial cell proliferation	129/23210	3.30317e-08	1.0946e-06	5.50054e-07	Pgf/Ccl11/Flt4/Vegfa/Prl/Cxcl12/Ccl12	7	21.7148
GO:0061756	leukocyte adhesion to vascular endothelial cell	37/23210	3.34945e-08	1.0946e-06	5.50054e-07	Madcam1/Vcam1/Ccl25/Sell/Cxcl12	5	54.0774
GO:0050679	positive regulation of epithelial cell proliferation	199/23210	3.36801e-08	1.0946e-06	5.50054e-07	Epgn/Cdh3/Pgf/Ccl11/Flt4/Vegfa/Prl/Cxcl12	8	16.0873
GO:0051785	positive regulation of nuclear division	77/23210	3.85827e-08	1.23522e-06	6.20718e-07	Il1b/Ereg/Epgn/Btc/Il1a/Egf	6	31.1823
GO:0042098	T cell proliferation	205/23210	4.24037e-08	1.33759e-06	6.72157e-07	Cd80/Il1b/Tnfsf18/Vcam1/Tnfrsf13c/Ccl19/Il12b/Cxcl12	8	15.6165
GO:0030100	regulation of endocytosis	293/23210	4.4619e-08	1.36131e-06	6.84081e-07	Il1b/Grem1/Mbl2/Vegfa/Ccl19/Gas6/Ahsg/Ptx3/Egf	9	12.292
GO:0051251	positive regulation of lymphocyte activation	394/23210	4.47902e-08	1.36131e-06	6.84081e-07	Cd80/Il1b/Il13/Vcam1/Tnfrsf13c/Il5/Cd27/Ccl19/Gas6/Il12b	10	10.1567
GO:0051781	positive regulation of cell division	79/23210	4.50598e-08	1.36131e-06	6.84081e-07	Il1b/Ereg/Btc/Pgf/Il1a/Vegfa	6	30.3928
GO:2000273	positive regulation of signaling receptor activity	40/23210	5.02736e-08	1.49773e-06	7.52634e-07	Grem1/Ereg/Epgn/Ifngr1/Egf	5	50.0216
GO:0008406	gonad development	214/23210	5.91185e-08	1.73711e-06	8.72925e-07	Ereg/Mmp2/Il1a/Inhba/Vegfa/Ahsg/Ren1/Ptx3	8	14.9597
GO:0001935	endothelial cell proliferation	143/23210	6.72342e-08	1.9229e-06	9.66286e-07	Pgf/Ccl11/Flt4/Vegfa/Prl/Cxcl12/Ccl12	7	19.5889
GO:0046330	positive regulation of JNK cascade	143/23210	6.72342e-08	1.9229e-06	9.66286e-07	Il1b/Il3/Il1a/Cd27/Flt4/Ccl19/Edar	7	19.5889
GO:0045137	development of primary sexual characteristics	218/23210	6.82012e-08	1.92489e-06	9.67286e-07	Ereg/Mmp2/Il1a/Inhba/Vegfa/Ahsg/Ren1/Ptx3	8	14.6852
GO:0061138	morphogenesis of a branching epithelium	221/23210	7.57789e-08	2.11098e-06	1.0608e-06	Grem1/Pgf/Ccl11/Spint1/Vegfa/Pspn/Cxcl12/Egf	8	14.4859
GO:0050673	epithelial cell proliferation	425/23210	9.08255e-08	2.4977e-06	1.25513e-06	Ereg/Epgn/Cdh3/Pgf/Ccl11/Flt4/Vegfa/Prl/Cxcl12/Ccl12	10	9.41582
GO:0032872	regulation of stress-activated MAPK cascade	232/23210	1.10102e-07	2.98947e-06	1.50226e-06	Il1b/Il3/Il1a/Cd27/Flt4/Vegfa/Ccl19/Edar	8	13.799
GO:0070302	regulation of stress-activated protein kinase signaling cascade	234/23210	1.17599e-07	3.15313e-06	1.5845e-06	Il1b/Il3/Il1a/Cd27/Flt4/Vegfa/Ccl19/Edar	8	13.6811
GO:0002696	positive regulation of leukocyte activation	446/23210	1.42078e-07	3.76245e-06	1.89069e-06	Cd80/Il1b/Il13/Vcam1/Tnfrsf13c/Il5/Cd27/Ccl19/Gas6/Il12b	10	8.97248
GO:0048608	reproductive structure development	449/23210	1.51169e-07	3.95436e-06	1.98712e-06	Ereg/Vcam1/Mmp2/Il1a/Inhba/Spint1/Vegfa/Ahsg/Ren1/Ptx3	10	8.91253
GO:0061458	reproductive system development	453/23210	1.64085e-07	4.16508e-06	2.09302e-06	Ereg/Vcam1/Mmp2/Il1a/Inhba/Spint1/Vegfa/Ahsg/Ren1/Ptx3	10	8.83383
GO:0042102	positive regulation of T cell proliferation	98/23210	1.64518e-07	4.16508e-06	2.09302e-06	Cd80/Il1b/Vcam1/Tnfrsf13c/Ccl19/Il12b	6	24.5004
GO:0048245	eosinophil chemotaxis	20/23210	1.6505e-07	4.16508e-06	2.09302e-06	Ccl11/Ccl1/Ccl12/Ccl4	4	80.0345
GO:0046425	regulation of JAK-STAT cascade	165/23210	1.79047e-07	4.46576e-06	2.24411e-06	Il13/Tnfsf18/Il3/Il5/Prl/Il12b/Egf	7	16.977
GO:0032147	activation of protein kinase activity	248/23210	1.83482e-07	4.52377e-06	2.27326e-06	Il1b/Epgn/Il3/Vegfa/Ccl19/Gas6/Il12b/Egf	8	12.9088
GO:0050867	positive regulation of cell activation	461/23210	1.92862e-07	4.70101e-06	2.36233e-06	Cd80/Il1b/Il13/Vcam1/Tnfrsf13c/Il5/Cd27/Ccl19/Gas6/Il12b	10	8.68053
GO:1902107	positive regulation of leukocyte differentiation	168/23210	2.02417e-07	4.87847e-06	2.45151e-06	Il1b/Il3/Il5/Cd27/Ccl19/Gas6/Il12b	7	16.6739
GO:0046427	positive regulation of JAK-STAT cascade	102/23210	2.08845e-07	4.97748e-06	2.50126e-06	Il13/Tnfsf18/Il3/Il5/Prl/Il12b	6	23.5396
GO:0042129	regulation of T cell proliferation	170/23210	2.19384e-07	5.115e-06	2.57036e-06	Cd80/Il1b/Tnfsf18/Vcam1/Tnfrsf13c/Ccl19/Il12b	7	16.4777
GO:1904892	regulation of STAT cascade	170/23210	2.19384e-07	5.115e-06	2.57036e-06	Il13/Tnfsf18/Il3/Il5/Prl/Il12b/Egf	7	16.4777
GO:0051403	stress-activated MAPK cascade	257/23210	2.40811e-07	5.55419e-06	2.79107e-06	Il1b/Il3/Il1a/Cd27/Flt4/Vegfa/Ccl19/Edar	8	12.4567
GO:0050678	regulation of epithelial cell proliferation	358/23210	2.4462e-07	5.58202e-06	2.80505e-06	Epgn/Cdh3/Pgf/Ccl11/Flt4/Vegfa/Prl/Cxcl12/Ccl12	9	10.0602
GO:1904894	positive regulation of STAT cascade	106/23210	2.62554e-07	5.92819e-06	2.97901e-06	Il13/Tnfsf18/Il3/Il5/Prl/Il12b	6	22.6513
GO:0048145	regulation of fibroblast proliferation	107/23210	2.77617e-07	6.20301e-06	3.11711e-06	Il13/Ereg/Mmp9/Btc/Gas6/Egf	6	22.4396
GO:0048144	fibroblast proliferation	109/23210	3.09877e-07	6.85244e-06	3.44345e-06	Il13/Ereg/Mmp9/Btc/Gas6/Egf	6	22.0278
GO:0031349	positive regulation of defense response	370/23210	3.22714e-07	7.06349e-06	3.54951e-06	Il1b/Ace/Il17b/Ereg/Tnfsf18/Mmp2/Ccl1/Il12b/Cxcl1	9	9.73392
GO:0050708	regulation of protein secretion	490/23210	3.37894e-07	7.32103e-06	3.67893e-06	Il1b/Il13/Ifngr1/Postn/Il5/Il1a/Ccl19/Gas6/Ccl1/Egf	10	8.16678
GO:0042110	T cell activation	491/23210	3.44263e-07	7.38444e-06	3.71079e-06	Cd80/Il1b/Tnfsf18/Vcam1/Tnfsf8/Tnfrsf13c/Cd27/Ccl19/Il12b/Cxcl12	10	8.15015
GO:0072677	eosinophil migration	24/23210	3.593e-07	7.63067e-06	3.83453e-06	Ccl11/Ccl1/Ccl12/Ccl4	4	66.6954
GO:2000401	regulation of lymphocyte migration	59/23210	3.68914e-07	7.75805e-06	3.89854e-06	Madcam1/Cxcl14/Cxcl12/Ccl12/Ccl4	5	33.9129
GO:0048754	branching morphogenesis of an epithelial tube	184/23210	3.75193e-07	7.81349e-06	3.9264e-06	Grem1/Pgf/Ccl11/Vegfa/Pspn/Cxcl12/Egf	7	15.224
GO:0045766	positive regulation of angiogenesis	185/23210	3.89197e-07	8.02719e-06	4.03379e-06	Il1b/Grem1/Mmp9/Pgf/Il1a/Ccl11/Vegfa	7	15.1417
GO:0050870	positive regulation of T cell activation	187/23210	4.18528e-07	8.54993e-06	4.29647e-06	Cd80/Il1b/Vcam1/Tnfrsf13c/Cd27/Ccl19/Il12b	7	14.9797
GO:0046328	regulation of JNK cascade	188/23210	4.33877e-07	8.77988e-06	4.41202e-06	Il1b/Il3/Il1a/Cd27/Flt4/Ccl19/Edar	7	14.9
GO:0045742	positive regulation of epidermal growth factor receptor signaling pathway	26/23210	5.0363e-07	1.00026e-05	5.02648e-06	Ereg/Epgn/Mmp9/Egf	4	61.565
GO:0090025	regulation of monocyte chemotaxis	26/23210	5.0363e-07	1.00026e-05	5.02648e-06	Grem1/Tnfsf18/Ccl1/Cxcl12	4	61.565
GO:0048771	tissue remodeling	193/23210	5.17922e-07	1.01921e-05	5.1217e-06	Grem1/Mmp9/Mmp2/Il1a/Flt4/Vegfa/Ahsg	7	14.514
GO:0007548	sex differentiation	288/23210	5.70998e-07	1.11345e-05	5.59523e-06	Ereg/Mmp2/Il1a/Inhba/Vegfa/Ahsg/Ren1/Ptx3	8	11.1159
GO:0031098	stress-activated protein kinase signaling cascade	290/23210	6.01593e-07	1.16254e-05	5.84193e-06	Il1b/Il3/Il1a/Cd27/Flt4/Vegfa/Ccl19/Edar	8	11.0392
GO:1902105	regulation of leukocyte differentiation	294/23210	6.67014e-07	1.27745e-05	6.41938e-06	Il1b/Tnfsf18/Il3/Il5/Cd27/Ccl19/Gas6/Il12b	8	10.889
GO:1901186	positive regulation of ERBB signaling pathway	28/23210	6.8719e-07	1.30445e-05	6.55503e-06	Ereg/Epgn/Mmp9/Egf	4	57.1675
GO:0007254	JNK cascade	202/23210	7.03788e-07	1.32423e-05	6.65447e-06	Il1b/Il3/Il1a/Cd27/Flt4/Ccl19/Edar	7	13.8674
GO:1903039	positive regulation of leukocyte cell-cell adhesion	203/23210	7.27519e-07	1.35698e-05	6.81904e-06	Cd80/Il1b/Vcam1/Tnfrsf13c/Cd27/Ccl19/Il12b	7	13.799
GO:1904018	positive regulation of vasculature development	204/23210	7.5192e-07	1.3904e-05	6.98698e-06	Il1b/Grem1/Mmp9/Pgf/Il1a/Ccl11/Vegfa	7	13.7314
GO:0001541	ovarian follicle development	69/23210	8.1254e-07	1.4591e-05	7.33219e-06	Ereg/Mmp2/Inhba/Vegfa/Ptx3	5	28.998
GO:0048146	positive regulation of fibroblast proliferation	69/23210	8.1254e-07	1.4591e-05	7.33219e-06	Il13/Ereg/Btc/Gas6/Egf	5	28.998
GO:2000107	negative regulation of leukocyte apoptotic process	69/23210	8.1254e-07	1.4591e-05	7.33219e-06	Il3/Cd27/Ccl19/Gas6/Cxcl12	5	28.998
GO:0050714	positive regulation of protein secretion	302/23210	8.16279e-07	1.4591e-05	7.33219e-06	Il1b/Il13/Ifngr1/Postn/Il5/Il1a/Ccl19/Ccl1	8	10.6006
GO:0050863	regulation of T cell activation	304/23210	8.57766e-07	1.52059e-05	7.64117e-06	Cd80/Il1b/Tnfsf18/Vcam1/Tnfrsf13c/Cd27/Ccl19/Il12b	8	10.5309
GO:0050707	regulation of cytokine secretion	213/23210	1.00418e-06	1.76555e-05	8.87216e-06	Il1b/Ifngr1/Postn/Il1a/Ccl19/Gas6/Ccl1	7	13.1512
GO:0043547	positive regulation of GTPase activity	217/23210	1.13718e-06	1.97963e-05	9.94793e-06	Ccl25/Ccl11/Ccl17/Ccl19/Ccl1/Ccl12/Ccl4	7	12.9088
GO:0001558	regulation of cell growth	431/23210	1.14973e-06	1.97963e-05	9.94793e-06	Grem1/Il3/Inhba/Csf2rb/Flt4/Vegfa/Ahsg/Cxcl16/Cxcl12	9	8.35627
GO:0042108	positive regulation of cytokine biosynthetic process	74/23210	1.15363e-06	1.97963e-05	9.94793e-06	Il1b/Ereg/Tnfrsf13c/Il1a/Cd27	5	27.0387
GO:0051222	positive regulation of protein transport	435/23210	1.24082e-06	2.11236e-05	1.06149e-05	Il1b/Il13/Ifngr1/Postn/Il5/Il1a/Ccl19/Gas6/Ccl1	9	8.27943
GO:0043270	positive regulation of ion transport	322/23210	1.31962e-06	2.22882e-05	1.12001e-05	Il1b/Il13/Ifngr1/Il1a/Cxcl1/Cxcl12/Ccl12/Ccl4	8	9.94217
GO:0050766	positive regulation of phagocytosis	77/23210	1.4069e-06	2.35766e-05	1.18476e-05	Il1b/Mbl2/Gas6/Ahsg/Ptx3	5	25.9852
GO:1902624	positive regulation of neutrophil migration	34/23210	1.53921e-06	2.55938e-05	1.28612e-05	Il1b/Il1a/Ccl19/Sell	4	47.0791
GO:0002793	positive regulation of peptide secretion	331/23210	1.62086e-06	2.66573e-05	1.33957e-05	Il1b/Il13/Ifngr1/Postn/Il5/Il1a/Ccl19/Ccl1	8	9.67184
GO:0097191	extrinsic apoptotic signaling pathway	229/23210	1.62802e-06	2.66573e-05	1.33957e-05	Il1b/Il3/Il1a/Inhba/Cd27/Vegfa/Tnfsf10	7	12.2323
GO:0045741	positive regulation of epidermal growth factor-activated receptor activity	10/23210	1.75508e-06	2.84501e-05	1.42966e-05	Ereg/Epgn/Egf	3	120.052
GO:1904951	positive regulation of establishment of protein localization	454/23210	1.76404e-06	2.84501e-05	1.42966e-05	Il1b/Il13/Ifngr1/Postn/Il5/Il1a/Ccl19/Gas6/Ccl1	9	7.93293
GO:0050715	positive regulation of cytokine secretion	150/23210	2.02201e-06	3.23673e-05	1.62651e-05	Il1b/Ifngr1/Postn/Il1a/Ccl19/Ccl1	6	16.0069
GO:0001655	urogenital system development	346/23210	2.25321e-06	3.5801e-05	1.79905e-05	Grem1/Ace/Mmp9/Mmp2/Pgf/Vegfa/Pspn/Ren1	8	9.25254
GO:0010466	negative regulation of peptidase activity	242/23210	2.34864e-06	3.67724e-05	1.84787e-05	Spock3/Mmp9/Spint1/Vegfa/Cst3/Gas6/Ahsg	7	11.5752
GO:0022409	positive regulation of cell-cell adhesion	242/23210	2.34864e-06	3.67724e-05	1.84787e-05	Cd80/Il1b/Vcam1/Tnfrsf13c/Cd27/Ccl19/Il12b	7	11.5752
GO:0060346	bone trabecula formation	11/23210	2.40894e-06	3.72576e-05	1.87225e-05	Grem1/Mmp2/Vegfa	3	109.138
GO:1903532	positive regulation of secretion by cell	472/23210	2.42558e-06	3.72576e-05	1.87225e-05	Il1b/Il13/Ifngr1/Postn/Il5/Il1a/Ccl19/Ccl1/Cxcl12	9	7.63041
GO:2000403	positive regulation of lymphocyte migration	38/23210	2.43173e-06	3.72576e-05	1.87225e-05	Madcam1/Cxcl14/Cxcl12/Ccl4	4	42.1234
GO:0050663	cytokine secretion	244/23210	2.48014e-06	3.77299e-05	1.89598e-05	Il1b/Ifngr1/Postn/Il1a/Ccl19/Gas6/Ccl1	7	11.4804
GO:0051302	regulation of cell division	156/23210	2.53915e-06	3.83555e-05	1.92742e-05	Il1b/Ereg/Btc/Pgf/Il1a/Vegfa	6	15.3912
GO:0002686	negative regulation of leukocyte migration	40/23210	2.99953e-06	4.4993e-05	2.26096e-05	Grem1/Ccl25/Cxcl12/Ccl12	4	40.0172
GO:0001938	positive regulation of endothelial cell proliferation	91/23210	3.22443e-06	4.80306e-05	2.41361e-05	Pgf/Ccl11/Flt4/Vegfa/Cxcl12	5	21.9875
GO:0007088	regulation of mitotic nuclear division	163/23210	3.27386e-06	4.80989e-05	2.41704e-05	Il1b/Ereg/Epgn/Btc/Il1a/Egf	6	14.7303
GO:0048660	regulation of smooth muscle cell proliferation	163/23210	3.27386e-06	4.80989e-05	2.41704e-05	Il13/Ereg/Mmp9/Mmp2/Vegfa/Il12b	6	14.7303
GO:0051817	modification of morphology or physiology of other organism involved in symbiotic interaction	93/23210	3.5898e-06	5.23817e-05	2.63226e-05	Mmp9/Mbl2/Ptx3/Cxcl1/Ccl4	5	21.5146
GO:0045931	positive regulation of mitotic cell cycle	166/23210	3.63763e-06	5.26898e-05	2.64774e-05	Il1b/Ereg/Epgn/Btc/Il1a/Egf	6	14.4641
GO:1902622	regulation of neutrophil migration	42/23210	3.66003e-06	5.26898e-05	2.64774e-05	Il1b/Il1a/Ccl19/Sell	4	38.1117
GO:0048659	smooth muscle cell proliferation	168/23210	3.89794e-06	5.57405e-05	2.80104e-05	Il13/Ereg/Mmp9/Mmp2/Vegfa/Il12b	6	14.2919
GO:0007173	epidermal growth factor receptor signaling pathway	95/23210	3.98691e-06	5.66353e-05	2.84601e-05	Ereg/Epgn/Mmp9/Btc/Egf	5	21.0617
GO:0002551	mast cell chemotaxis	13/23210	4.16068e-06	5.87148e-05	2.95051e-05	Pgf/Ccl11/Vegfa	3	92.3475
GO:0060562	epithelial tube morphogenesis	380/23210	4.49994e-06	6.30874e-05	3.17024e-05	Grem1/Pgf/Ccl11/Spint1/Vegfa/Pspn/Cxcl12/Egf	8	8.42468
GO:0097531	mast cell migration	14/23210	5.286e-06	7.32965e-05	3.68326e-05	Pgf/Ccl11/Vegfa	3	85.7512
GO:0090279	regulation of calcium ion import	46/23210	5.29648e-06	7.32965e-05	3.68326e-05	Ace/Cxcl12/Ccl12/Egf	4	34.7976
GO:0007259	JAK-STAT cascade	182/23210	6.17692e-06	8.49327e-05	4.26799e-05	Il13/Tnfsf18/Il5/Prl/Il12b/Egf	6	13.1925
GO:0001822	kidney development	281/23210	6.27648e-06	8.54201e-05	4.29249e-05	Grem1/Ace/Mmp9/Pgf/Vegfa/Pspn/Ren1	7	9.96871
GO:0042088	T-helper 1 type immune response	48/23210	6.29202e-06	8.54201e-05	4.29249e-05	Il1b/Vegfa/Ccl19/Il12b	4	33.3477
GO:0038127	ERBB signaling pathway	105/23210	6.51922e-06	8.73329e-05	4.38861e-05	Ereg/Epgn/Mmp9/Btc/Egf	5	19.0558
GO:0050764	regulation of phagocytosis	105/23210	6.51922e-06	8.73329e-05	4.38861e-05	Il1b/Mbl2/Gas6/Ahsg/Ptx3	5	19.0558
GO:0050930	induction of positive chemotaxis	15/23210	6.59577e-06	8.73329e-05	4.38861e-05	Pgf/Vegfa/Cxcl12	3	80.0345
GO:0061430	bone trabecula morphogenesis	15/23210	6.59577e-06	8.73329e-05	4.38861e-05	Grem1/Mmp2/Vegfa	3	80.0345
GO:0007162	negative regulation of cell adhesion	284/23210	6.72724e-06	8.85271e-05	4.44862e-05	Cd80/Tnfsf18/Postn/Ccl25/Mmp2/Vegfa/Cxcl12	7	9.8634
GO:0051346	negative regulation of hydrolase activity	402/23210	6.79377e-06	8.87764e-05	4.46115e-05	Spock3/Mmp9/Spint1/Vegfa/Cst3/Gas6/Ahsg/Ptx3	8	7.96363
GO:0048661	positive regulation of smooth muscle cell proliferation	106/23210	6.82896e-06	8.87764e-05	4.46115e-05	Il13/Ereg/Mmp9/Mmp2/Vegfa	5	18.8761
GO:0001823	mesonephros development	107/23210	7.1501e-06	9.23914e-05	4.6428e-05	Grem1/Pgf/Vegfa/Pspn/Ren1	5	18.6996
GO:0097696	STAT cascade	187/23210	7.21436e-06	9.26635e-05	4.65648e-05	Il13/Tnfsf18/Il5/Prl/Il12b/Egf	6	12.8398
GO:0071622	regulation of granulocyte chemotaxis	50/23210	7.41942e-06	9.41696e-05	4.73216e-05	Il1b/Tnfsf18/Ccl19/Sell	4	32.0138
GO:0071675	regulation of mononuclear cell migration	50/23210	7.41942e-06	9.41696e-05	4.73216e-05	Grem1/Tnfsf18/Ccl1/Cxcl12	4	32.0138
GO:2000106	regulation of leukocyte apoptotic process	108/23210	7.48295e-06	9.44172e-05	4.74461e-05	Il3/Cd27/Ccl19/Gas6/Cxcl12	5	18.5265
GO:0032649	regulation of interferon-gamma production	109/23210	7.82781e-06	9.76201e-05	4.90556e-05	Il1b/Tnfrsf13c/Cd27/Gas6/Il12b	5	18.3565
GO:0042035	regulation of cytokine biosynthetic process	109/23210	7.82781e-06	9.76201e-05	4.90556e-05	Il1b/Ereg/Tnfrsf13c/Il1a/Cd27	5	18.3565
GO:0052547	regulation of peptidase activity	411/23210	7.98317e-06	9.89821e-05	4.974e-05	Spock3/Mmp9/Spint1/Vegfa/Cst3/Gas6/Ahsg/Tnfsf10	8	7.78924
GO:0002407	dendritic cell chemotaxis	16/23210	8.10346e-06	9.98961e-05	5.01993e-05	Tnfsf18/Ccl19/Gas6	3	75.0323
GO:0043087	regulation of GTPase activity	295/23210	8.61721e-06	0.000105622	5.30768e-05	Ccl25/Ccl11/Ccl17/Ccl19/Ccl1/Ccl12/Ccl4	7	9.49562
GO:0043123	positive regulation of I-kappaB kinase/NF-kappaB signaling	112/23210	8.93754e-06	0.000108926	5.47371e-05	Il1b/Il1a/Ccl19/Tnfsf10/Edar	5	17.8648
GO:0051783	regulation of nuclear division	195/23210	9.16512e-06	0.000111069	5.58138e-05	Il1b/Ereg/Epgn/Btc/Il1a/Egf	6	12.313
GO:0008585	female gonad development	113/23210	9.33355e-06	0.000112475	5.65201e-05	Ereg/Mmp2/Inhba/Vegfa/Ptx3	5	17.7067
GO:0006816	calcium ion transport	423/23210	9.8394e-06	0.000117908	5.92505e-05	Il13/Ace/Ccl19/Gas6/Cxcl12/Ccl12/Ccl4/Egf	8	7.56827
GO:0072001	renal system development	302/23210	1.00352e-05	0.000119586	6.00939e-05	Grem1/Ace/Mmp9/Pgf/Vegfa/Pspn/Ren1	7	9.27552
GO:0002040	sprouting angiogenesis	116/23210	1.06045e-05	0.000124981	6.28049e-05	Grem1/Esm1/Pgf/Flt4/Vegfa	5	17.2488
GO:0046545	development of primary female sexual characteristics	116/23210	1.06045e-05	0.000124981	6.28049e-05	Ereg/Mmp2/Inhba/Vegfa/Ptx3	5	17.2488
GO:0045765	regulation of angiogenesis	307/23210	1.11624e-05	0.000130838	6.57481e-05	Il1b/Grem1/Mmp9/Pgf/Il1a/Ccl11/Vegfa	7	9.12445
GO:0048260	positive regulation of receptor-mediated endocytosis	57/23210	1.25612e-05	0.000146434	7.35851e-05	Grem1/Vegfa/Ccl19/Egf	4	28.0823
GO:0042089	cytokine biosynthetic process	121/23210	1.30192e-05	0.000150952	7.58559e-05	Il1b/Ereg/Tnfrsf13c/Il1a/Cd27	5	16.5361
GO:0032609	interferon-gamma production	122/23210	1.35498e-05	0.00015626	7.85229e-05	Il1b/Tnfrsf13c/Cd27/Gas6/Il12b	5	16.4005
GO:0021700	developmental maturation	317/23210	1.37335e-05	0.000157531	7.91616e-05	Grem1/Ereg/Cdh3/Mmp2/Vegfa/Ccl19/Ren1	7	8.83661
GO:0090026	positive regulation of monocyte chemotaxis	19/23210	1.39473e-05	0.000159133	7.99668e-05	Tnfsf18/Ccl1/Cxcl12	3	63.1851
GO:0042107	cytokine metabolic process	125/23210	1.52434e-05	0.000173001	8.69356e-05	Il1b/Ereg/Tnfrsf13c/Il1a/Cd27	5	16.0069
GO:0036336	dendritic cell migration	20/23210	1.63795e-05	0.000184916	9.2923e-05	Tnfsf18/Ccl19/Gas6	3	60.0259
GO:0042058	regulation of epidermal growth factor receptor signaling pathway	61/23210	1.64719e-05	0.000184986	9.29581e-05	Ereg/Epgn/Mmp9/Egf	4	26.2408
GO:1901623	regulation of lymphocyte chemotaxis	21/23210	1.90755e-05	0.000212538	0.000106804	Cxcl14/Ccl12/Ccl4	3	57.1675
GO:0010469	regulation of signaling receptor activity	131/23210	1.91235e-05	0.000212538	0.000106804	Grem1/Ereg/Epgn/Ifngr1/Egf	5	15.2738
GO:0071887	leukocyte apoptotic process	132/23210	1.98386e-05	0.00021935	0.000110227	Il3/Cd27/Ccl19/Gas6/Cxcl12	5	15.158
GO:0001658	branching involved in ureteric bud morphogenesis	64/23210	1.99436e-05	0.00021938	0.000110242	Grem1/Pgf/Vegfa/Pspn	4	25.0108
GO:0070838	divalent metal ion transport	472/23210	2.16657e-05	0.000237107	0.00011915	Il13/Ace/Ccl19/Gas6/Cxcl12/Ccl12/Ccl4/Egf	8	6.78258
GO:1901342	regulation of vasculature development	341/23210	2.19582e-05	0.00023829	0.000119744	Il1b/Grem1/Mmp9/Pgf/Il1a/Ccl11/Vegfa	7	8.21468
GO:0002683	negative regulation of immune system process	473/23210	2.1996e-05	0.00023829	0.000119744	Cd80/Grem1/Tnfsf18/Il3/Ccl25/Il12b/Cxcl12/Ccl12	8	6.76824
GO:1901184	regulation of ERBB signaling pathway	66/23210	2.25385e-05	0.00024294	0.000122081	Ereg/Epgn/Mmp9/Egf	4	24.2529
GO:0072511	divalent inorganic cation transport	475/23210	2.26693e-05	0.000243128	0.000122175	Il13/Ace/Ccl19/Gas6/Cxcl12/Ccl12/Ccl4/Egf	8	6.73975
GO:0044403	symbiont process	343/23210	2.2796e-05	0.000243271	0.000122247	Vcam1/Mmp9/Mbl2/Gas6/Ptx3/Cxcl1/Ccl4	7	8.16678
GO:0060688	regulation of morphogenesis of a branching structure	67/23210	2.3925e-05	0.000254055	0.000127667	Il1b/Grem1/Pgf/Vegfa	4	23.8909
GO:0002827	positive regulation of T-helper 1 type immune response	23/23210	2.53104e-05	0.000266132	0.000133735	Il1b/Ccl19/Il12b	3	52.1964
GO:0031954	positive regulation of protein autophosphorylation	23/23210	2.53104e-05	0.000266132	0.000133735	Grem1/Ace/Vegfa	3	52.1964
GO:0045861	negative regulation of proteolysis	349/23210	2.54692e-05	0.000266495	0.000133918	Spock3/Mmp9/Spint1/Vegfa/Cst3/Gas6/Ahsg	7	8.02638
GO:0033002	muscle cell proliferation	234/23210	2.57251e-05	0.000267865	0.000134606	Il13/Ereg/Mmp9/Mmp2/Vegfa/Il12b	6	10.2608
GO:0050727	regulation of inflammatory response	354/23210	2.78898e-05	0.000289003	0.000145229	Il1b/Ace/Il17b/Tnfsf18/Ccl1/Ahsg/Il12b	7	7.91301
GO:0050729	positive regulation of inflammatory response	142/23210	2.81968e-05	0.00029078	0.000146121	Il1b/Ace/Il17b/Tnfsf18/Ccl1	5	14.0906
GO:0060675	ureteric bud morphogenesis	71/23210	3.01042e-05	0.000308964	0.000155259	Grem1/Pgf/Vegfa/Pspn	4	22.5449
GO:0032496	response to lipopolysaccharide	359/23210	3.04972e-05	0.000311507	0.000156537	Cd80/Il1b/Ace/Cxcl16/Il12b/Cxcl1/Ccl12	7	7.8028
GO:0072171	mesonephric tubule morphogenesis	72/23210	3.18158e-05	0.000323436	0.000162531	Grem1/Pgf/Vegfa/Pspn	4	22.2318
GO:0010575	positive regulation of vascular endothelial growth factor production	25/23210	3.27542e-05	0.000328307	0.000164979	Il1b/Il1a/Flt4	3	48.0207
GO:0071677	positive regulation of mononuclear cell migration	25/23210	3.27542e-05	0.000328307	0.000164979	Tnfsf18/Ccl1/Cxcl12	3	48.0207
GO:0090023	positive regulation of neutrophil chemotaxis	25/23210	3.27542e-05	0.000328307	0.000164979	Il1b/Ccl19/Sell	3	48.0207
GO:0046660	female sex differentiation	147/23210	3.32875e-05	0.000332101	0.000166886	Ereg/Mmp2/Inhba/Vegfa/Ptx3	5	13.6113
GO:0051851	modification by host of symbiont morphology or physiology	73/23210	3.35977e-05	0.000333644	0.000167661	Mbl2/Ptx3/Cxcl1/Ccl4	4	21.9273
GO:1901224	positive regulation of NIK/NF-kappaB signaling	74/23210	3.54517e-05	0.000350433	0.000176098	Il1b/Grem1/Ccl19/Edar	4	21.6309
GO:0090068	positive regulation of cell cycle process	249/23210	3.64292e-05	0.000358443	0.000180123	Il1b/Ereg/Epgn/Btc/Il1a/Egf	6	9.64271
GO:0007176	regulation of epidermal growth factor-activated receptor activity	26/23210	3.69608e-05	0.000358737	0.000180271	Ereg/Epgn/Egf	3	46.1737
GO:0050927	positive regulation of positive chemotaxis	26/23210	3.69608e-05	0.000358737	0.000180271	Pgf/Vegfa/Cxcl12	3	46.1737
GO:0070168	negative regulation of biomineral tissue development	26/23210	3.69608e-05	0.000358737	0.000180271	Grem1/Gas6/Ahsg	3	46.1737
GO:0032729	positive regulation of interferon-gamma production	77/23210	4.14638e-05	0.000394873	0.00019843	Il1b/Tnfrsf13c/Cd27/Il12b	4	20.7882
GO:0050926	regulation of positive chemotaxis	27/23210	4.15071e-05	0.000394873	0.00019843	Pgf/Vegfa/Cxcl12	3	44.4636
GO:0060343	trabecula formation	27/23210	4.15071e-05	0.000394873	0.00019843	Grem1/Mmp2/Vegfa	3	44.4636
GO:0071624	positive regulation of granulocyte chemotaxis	27/23210	4.15071e-05	0.000394873	0.00019843	Il1b/Ccl19/Sell	3	44.4636
GO:0002237	response to molecule of bacterial origin	377/23210	4.16043e-05	0.000394873	0.00019843	Cd80/Il1b/Ace/Cxcl16/Il12b/Cxcl1/Ccl12	7	7.43026
GO:0140014	mitotic nuclear division	257/23210	4.34516e-05	0.000410589	0.000206327	Il1b/Ereg/Epgn/Btc/Il1a/Egf	6	9.34255
GO:0002699	positive regulation of immune effector process	259/23210	4.53666e-05	0.000424056	0.000213095	Il1b/Il13/Il5/Ccl19/Il12b/Cxcl1	6	9.2704
GO:0046631	alpha-beta T cell activation	157/23210	4.55893e-05	0.000424056	0.000213095	Cd80/Tnfsf18/Tnfsf8/Ccl19/Il12b	5	12.7443
GO:0038034	signal transduction in absence of ligand	79/23210	4.58653e-05	0.000424056	0.000213095	Il1b/Il3/Il1a/Inhba	4	20.2619
GO:0051702	interaction with symbiont	79/23210	4.58653e-05	0.000424056	0.000213095	Mbl2/Ptx3/Cxcl1/Ccl4	4	20.2619
GO:0097192	extrinsic apoptotic signaling pathway in absence of ligand	79/23210	4.58653e-05	0.000424056	0.000213095	Il1b/Il3/Il1a/Inhba	4	20.2619
GO:0072078	nephron tubule morphogenesis	80/23210	4.81897e-05	0.000443634	0.000222933	Grem1/Pgf/Vegfa/Pspn	4	20.0086
GO:0035821	modification of morphology or physiology of other organism	160/23210	4.98906e-05	0.00045733	0.000229815	Mmp9/Mbl2/Ptx3/Cxcl1/Ccl4	5	12.5054
GO:0002092	positive regulation of receptor internalization	29/23210	5.16681e-05	0.000469611	0.000235987	Grem1/Vegfa/Egf	3	41.3971
GO:0031295	T cell costimulation	29/23210	5.16681e-05	0.000469611	0.000235987	Cd80/Tnfrsf13c/Ccl19	3	41.3971
GO:0043900	regulation of multi-organism process	391/23210	5.23764e-05	0.00047404	0.000238212	Il1b/Mbl2/Inhba/Ptx3/Il12b/Cxcl1/Ccl4	7	7.16421
GO:0072088	nephron epithelium morphogenesis	82/23210	5.30951e-05	0.000478525	0.000240466	Grem1/Pgf/Vegfa/Pspn	4	19.5206
GO:0072028	nephron morphogenesis	83/23210	5.568e-05	0.000497308	0.000249905	Grem1/Pgf/Vegfa/Pspn	4	19.2854
GO:0030098	lymphocyte differentiation	395/23210	5.58427e-05	0.000497308	0.000249905	Il1b/Tnfsf18/Tnfsf8/Cd27/Ccl19/Gas6/Il12b	7	7.09166
GO:0030217	T cell differentiation	269/23210	5.59836e-05	0.000497308	0.000249905	Il1b/Tnfsf18/Tnfsf8/Cd27/Ccl19/Il12b	6	8.92578
GO:0032680	regulation of tumor necrosis factor production	164/23210	5.61065e-05	0.000497308	0.000249905	Ifngr1/Ccl19/Gas6/Il12b/Ccl4	5	12.2004
GO:0002825	regulation of T-helper 1 type immune response	30/23210	5.73072e-05	0.00050586	0.000254202	Il1b/Ccl19/Il12b	3	40.0172
GO:0043122	regulation of I-kappaB kinase/NF-kappaB signaling	165/23210	5.775e-05	0.00050768	0.000255117	Il1b/Il1a/Ccl19/Tnfsf10/Edar	5	12.1264
GO:0030198	extracellular matrix organization	271/23210	5.83278e-05	0.000508831	0.000255695	Grem1/Mmp9/Postn/Mmp2/Spint1/Ptx3	6	8.85991
GO:0034103	regulation of tissue remodeling	84/23210	5.83555e-05	0.000508831	0.000255695	Grem1/Flt4/Vegfa/Ahsg	4	19.0558
GO:1903555	regulation of tumor necrosis factor superfamily cytokine production	166/23210	5.94306e-05	0.000514879	0.000258734	Ifngr1/Ccl19/Gas6/Il12b/Ccl4	5	12.0534
GO:0051924	regulation of calcium ion transport	272/23210	5.95291e-05	0.000514879	0.000258734	Il13/Ace/Cxcl12/Ccl12/Ccl4/Egf	6	8.82733
GO:0032640	tumor necrosis factor production	167/23210	6.11486e-05	0.000526754	0.000264702	Ifngr1/Ccl19/Gas6/Il12b/Ccl4	5	11.9812
GO:0009991	response to extracellular stimulus	401/23210	6.13933e-05	0.000526754	0.000264702	Il1b/Vcam1/Mmp9/Postn/Prl/Gas6/Sell	7	6.98555
GO:0010574	regulation of vascular endothelial growth factor production	31/23210	6.33348e-05	0.000536969	0.000269835	Il1b/Il1a/Flt4	3	38.7264
GO:0031294	lymphocyte costimulation	31/23210	6.33348e-05	0.000536969	0.000269835	Cd80/Tnfrsf13c/Ccl19	3	38.7264
GO:0090022	regulation of neutrophil chemotaxis	31/23210	6.33348e-05	0.000536969	0.000269835	Il1b/Ccl19/Sell	3	38.7264
GO:0061333	renal tubule morphogenesis	86/23210	6.39864e-05	0.000538238	0.000270473	Grem1/Pgf/Vegfa/Pspn	4	18.6127
GO:0070509	calcium ion import	86/23210	6.39864e-05	0.000538238	0.000270473	Ace/Cxcl12/Ccl12/Egf	4	18.6127
GO:0071706	tumor necrosis factor superfamily cytokine production	170/23210	6.65337e-05	0.00055748	0.000280142	Ifngr1/Ccl19/Gas6/Il12b/Ccl4	5	11.7698
GO:0044419	interspecies interaction between organisms	408/23210	6.84324e-05	0.000571158	0.000287015	Vcam1/Mmp9/Mbl2/Gas6/Ptx3/Cxcl1/Ccl4	7	6.8657
GO:0071222	cellular response to lipopolysaccharide	282/23210	7.26662e-05	0.000604144	0.000303591	Cd80/Il1b/Cxcl16/Il12b/Cxcl1/Ccl12	6	8.51431
GO:0016032	viral process	283/23210	7.40978e-05	0.000613667	0.000308377	Vcam1/Mmp9/Mbl2/Gas6/Ptx3/Ccl4	6	8.48422
GO:0002691	regulation of cellular extravasation	33/23210	7.66029e-05	0.000629553	0.00031636	Ccl25/Il1a/Cxcl12	3	36.3793
GO:0010573	vascular endothelial growth factor production	33/23210	7.66029e-05	0.000629553	0.00031636	Il1b/Il1a/Flt4	3	36.3793
GO:0002697	regulation of immune effector process	420/23210	8.20312e-05	0.000671592	0.000337485	Il1b/Il13/Tnfsf18/Il5/Ccl19/Il12b/Cxcl1	7	6.66954
GO:0010951	negative regulation of endopeptidase activity	178/23210	8.2693e-05	0.000674436	0.000338914	Spock3/Mmp9/Vegfa/Gas6/Ahsg	5	11.2408
GO:0010959	regulation of metal ion transport	421/23210	8.32575e-05	0.000676467	0.000339935	Il13/Ace/Cxcl1/Cxcl12/Ccl12/Ccl4/Egf	7	6.6537
GO:0071219	cellular response to molecule of bacterial origin	290/23210	8.4762e-05	0.000686093	0.000344772	Cd80/Il1b/Cxcl16/Il12b/Cxcl1/Ccl12	6	8.27943
GO:0038084	vascular endothelial growth factor signaling pathway	35/23210	9.15671e-05	0.000737716	0.000370713	Pgf/Flt4/Vegfa	3	34.3005
GO:0045619	regulation of lymphocyte differentiation	182/23210	9.18276e-05	0.000737716	0.000370713	Il1b/Tnfsf18/Cd27/Ccl19/Gas6	5	10.9937
GO:0043491	protein kinase B signaling	186/23210	0.00010172	0.000814137	0.000409116	Il1b/Vegfa/Ccl19/Gas6/Ccl12	5	10.7573
GO:0022408	negative regulation of cell-cell adhesion	187/23210	0.000104316	0.000831813	0.000417999	Cd80/Tnfsf18/Ccl25/Vegfa/Cxcl12	5	10.6998
GO:0032760	positive regulation of tumor necrosis factor production	98/23210	0.000106447	0.000842538	0.000423388	Ifngr1/Ccl19/Il12b/Ccl4	4	16.3336
GO:0072080	nephron tubule development	98/23210	0.000106447	0.000842538	0.000423388	Grem1/Pgf/Vegfa/Pspn	4	16.3336
GO:0002822	regulation of adaptive immune response based on somatic recombination of immune receptors built from immunoglobulin superfamily domains	189/23210	0.000109661	0.000863526	0.000433935	Il1b/Tnfsf18/Tnfrsf13c/Ccl19/Il12b	5	10.5866
GO:0045639	positive regulation of myeloid cell differentiation	99/23210	0.000110723	0.000863526	0.000433935	Il3/Il5/Inhba/Il12b	4	16.1686
GO:0060993	kidney morphogenesis	99/23210	0.000110723	0.000863526	0.000433935	Grem1/Pgf/Vegfa/Pspn	4	16.1686
GO:1903557	positive regulation of tumor necrosis factor superfamily cytokine production	99/23210	0.000110723	0.000863526	0.000433935	Ifngr1/Ccl19/Il12b/Ccl4	4	16.1686
GO:0002460	adaptive immune response based on somatic recombination of immune receptors built from immunoglobulin superfamily domains	441/23210	0.000111111	0.000863526	0.000433935	Il1b/Tnfsf18/Tnfrsf13c/Mbl2/Vegfa/Ccl19/Il12b	7	6.35194
GO:0007584	response to nutrient	100/23210	0.000115123	0.000891472	0.000447978	Il1b/Postn/Gas6/Sell	4	16.0069
GO:1904645	response to amyloid-beta	38/23210	0.000117396	0.000905811	0.000455184	Vcam1/Mmp9/Mmp2	3	31.5926
GO:1901222	regulation of NIK/NF-kappaB signaling	101/23210	0.000119648	0.000919872	0.000462249	Il1b/Grem1/Ccl19/Edar	4	15.8484
GO:0007249	I-kappaB kinase/NF-kappaB signaling	193/23210	0.000120981	0.000926801	0.000465731	Il1b/Il1a/Ccl19/Tnfsf10/Edar	5	10.3672
GO:0050886	endocrine process	102/23210	0.0001243	0.000948841	0.000476807	Il1b/Ace/Inhba/Ren1	4	15.693
GO:0071216	cellular response to biotic stimulus	313/23210	0.000128699	0.000978935	0.00049193	Cd80/Il1b/Cxcl16/Il12b/Cxcl1/Ccl12	6	7.67104
GO:0043062	extracellular structure organization	315/23210	0.000133242	0.000998002	0.000501511	Grem1/Mmp9/Postn/Mmp2/Spint1/Ptx3	6	7.62233
GO:0001657	ureteric bud development	104/23210	0.000133997	0.000998002	0.000501511	Grem1/Pgf/Vegfa/Pspn	4	15.3912
GO:0046634	regulation of alpha-beta T cell activation	104/23210	0.000133997	0.000998002	0.000501511	Cd80/Tnfsf18/Ccl19/Il12b	4	15.3912
GO:0061326	renal tubule development	104/23210	0.000133997	0.000998002	0.000501511	Grem1/Pgf/Vegfa/Pspn	4	15.3912
GO:0072163	mesonephric epithelium development	104/23210	0.000133997	0.000998002	0.000501511	Grem1/Pgf/Vegfa/Pspn	4	15.3912
GO:0072164	mesonephric tubule development	104/23210	0.000133997	0.000998002	0.000501511	Grem1/Pgf/Vegfa/Pspn	4	15.3912
GO:0006953	acute-phase response	41/23210	0.000147559	0.00109143	0.000548458	Il1b/Il1a/Ahsg	3	29.2809
GO:0038083	peptidyl-tyrosine autophosphorylation	41/23210	0.000147559	0.00109143	0.000548458	Grem1/Ace/Vegfa	3	29.2809
GO:0003014	renal system process	107/23210	0.000149555	0.00109861	0.000552069	Ace/Btc/Gas6/Ren1	4	14.9597
GO:0038061	NIK/NF-kappaB signaling	107/23210	0.000149555	0.00109861	0.000552069	Il1b/Grem1/Ccl19/Edar	4	14.9597
GO:0045621	positive regulation of lymphocyte differentiation	108/23210	0.000155019	0.00113487	0.000570287	Il1b/Cd27/Ccl19/Gas6	4	14.8212
GO:0007160	cell-matrix adhesion	204/23210	0.000156765	0.00114374	0.000574748	Grem1/Vcam1/Postn/Ccl25/Vegfa	5	9.80815
GO:0002819	regulation of adaptive immune response	205/23210	0.000160379	0.00116008	0.000582956	Il1b/Tnfsf18/Tnfrsf13c/Ccl19/Il12b	5	9.7603
GO:0048259	regulation of receptor-mediated endocytosis	109/23210	0.000160626	0.00116008	0.000582956	Grem1/Vegfa/Ccl19/Egf	4	14.6852
GO:0072009	nephron epithelium development	109/23210	0.000160626	0.00116008	0.000582956	Grem1/Pgf/Vegfa/Pspn	4	14.6852
GO:0006869	lipid transport	330/23210	0.000171517	0.00123458	0.000620395	Il1b/Ace/Il1a/Inhba/Ren1/Egf	6	7.27586
GO:0042100	B cell proliferation	112/23210	0.000178328	0.00127505	0.00064073	Il13/Tnfrsf13c/Il5/Cd27	4	14.2919
GO:0046632	alpha-beta T cell differentiation	112/23210	0.000178328	0.00127505	0.00064073	Tnfsf18/Tnfsf8/Ccl19/Il12b	4	14.2919
GO:0050918	positive chemotaxis	44/23210	0.000182355	0.0012995	0.00065302	Pgf/Vegfa/Cxcl12	3	27.2845
GO:0001952	regulation of cell-matrix adhesion	113/23210	0.00018453	0.00130633	0.000656448	Grem1/Postn/Ccl25/Vegfa	4	14.1654
GO:2000177	regulation of neural precursor cell proliferation	113/23210	0.00018453	0.00130633	0.000656448	Il1b/Spint1/Vegfa/Egf	4	14.1654
GO:0052548	regulation of endopeptidase activity	337/23210	0.000192125	0.00135562	0.000681219	Spock3/Mmp9/Vegfa/Gas6/Ahsg/Tnfsf10	6	7.12473
GO:0030890	positive regulation of B cell proliferation	45/23210	0.000195034	0.00136715	0.000687013	Il13/Tnfrsf13c/Il5	3	26.6782
GO:0031952	regulation of protein autophosphorylation	45/23210	0.000195034	0.00136715	0.000687013	Grem1/Ace/Vegfa	3	26.6782
GO:0008015	blood circulation	484/23210	0.000196987	0.00137029	0.00068859	Ace/Postn/Mmp2/Vegfa/Gas6/Ren1/Ccl4	7	5.78762
GO:0000187	activation of MAPK activity	115/23210	0.000197398	0.00137029	0.00068859	Il1b/Epgn/Ccl19/Egf	4	13.919
GO:0032368	regulation of lipid transport	115/23210	0.000197398	0.00137029	0.00068859	Il1b/Il1a/Ren1/Egf	4	13.919
GO:0031589	cell-substrate adhesion	339/23210	0.000198359	0.00137252	0.000689709	Grem1/Vcam1/Postn/Ccl25/Vegfa/Gas6	6	7.0827
GO:0002573	myeloid leukocyte differentiation	216/23210	0.000204493	0.00141041	0.000708753	Il3/Il5/Vegfa/Ccl19/Il12b	5	9.26325
GO:0002440	production of molecular mediator of immune response	345/23210	0.000218025	0.00149892	0.000753229	Il1b/Il13/Il5/Cd27/Gas6/Il12b	6	6.95952
GO:0007346	regulation of mitotic cell cycle	493/23210	0.000220423	0.00150649	0.000757036	Il1b/Ereg/Epgn/Btc/Il1a/Ccl12/Egf	7	5.68196
GO:0032309	icosanoid secretion	47/23210	0.000222078	0.00150649	0.000757036	Il1b/Ace/Il1a	3	25.5429
GO:0048010	vascular endothelial growth factor receptor signaling pathway	47/23210	0.000222078	0.00150649	0.000757036	Pgf/Flt4/Vegfa	3	25.5429
GO:1903018	regulation of glycoprotein metabolic process	47/23210	0.000222078	0.00150649	0.000757036	Cst3/Ccl19/Ptx3	3	25.5429
GO:0043406	positive regulation of MAP kinase activity	220/23210	0.000222638	0.00150649	0.000757036	Il1b/Epgn/Vegfa/Ccl19/Egf	5	9.09483
GO:0003073	regulation of systemic arterial blood pressure	119/23210	0.000225059	0.00151809	0.000762861	Ace/Postn/Gas6/Ren1	4	13.4512
GO:0003013	circulatory system process	495/23210	0.000225925	0.00151915	0.000763396	Ace/Postn/Mmp2/Vegfa/Gas6/Ren1/Ccl4	7	5.659
GO:0045787	positive regulation of cell cycle	349/23210	0.000231968	0.00154805	0.000777919	Il1b/Ereg/Epgn/Btc/Il1a/Egf	6	6.87975
GO:0006898	receptor-mediated endocytosis	222/23210	0.000232158	0.00154805	0.000777919	Grem1/Vegfa/Ccl19/Cxcl16/Egf	5	9.01289
GO:0008584	male gonad development	120/23210	0.000232388	0.00154805	0.000777919	Il1a/Inhba/Ahsg/Ren1	4	13.3391
GO:0022602	ovulation cycle process	48/23210	0.000236463	0.00156547	0.000786675	Ereg/Inhba/Ptx3	3	25.0108
GO:0030857	negative regulation of epithelial cell differentiation	48/23210	0.000236463	0.00156547	0.000786675	Mmp9/Il1a/Vegfa	3	25.0108
GO:0046546	development of primary male sexual characteristics	121/23210	0.000239888	0.00158326	0.000795612	Il1a/Inhba/Ahsg/Ren1	4	13.2288
GO:0002526	acute inflammatory response	122/23210	0.000247561	0.00162889	0.00081854	Il1b/Il1a/Ahsg/Cxcl1	4	13.1204
GO:0035744	T-helper 1 cell cytokine production	10/23210	0.000272643	0.00178298	0.000895975	Il1b/Il12b	2	80.0345
GO:0071635	negative regulation of transforming growth factor beta production	10/23210	0.000272643	0.00178298	0.000895975	Il13/Cdh3	2	80.0345
GO:0035924	cellular response to vascular endothelial growth factor stimulus	52/23210	0.000300008	0.00195598	0.000982908	Pgf/Flt4/Vegfa	3	23.0869
GO:0010876	lipid localization	370/23210	0.000317146	0.0020326	0.00102141	Il1b/Ace/Il1a/Inhba/Ren1/Egf	6	6.48928
GO:0034113	heterotypic cell-cell adhesion	53/23210	0.000317445	0.0020326	0.00102141	Il1b/Madcam1/Vcam1	3	22.6513
GO:0061383	trabecula morphogenesis	53/23210	0.000317445	0.0020326	0.00102141	Grem1/Mmp2/Vegfa	3	22.6513
GO:0061900	glial cell activation	53/23210	0.000317445	0.0020326	0.00102141	Il1b/Il13/Ifngr1	3	22.6513
GO:0071715	icosanoid transport	53/23210	0.000317445	0.0020326	0.00102141	Il1b/Ace/Il1a	3	22.6513
GO:1901571	fatty acid derivative transport	53/23210	0.000317445	0.0020326	0.00102141	Il1b/Ace/Il1a	3	22.6513
GO:1903038	negative regulation of leukocyte cell-cell adhesion	131/23210	0.000324772	0.00207332	0.00104188	Cd80/Tnfsf18/Ccl25/Cxcl12	4	12.219
GO:0090037	positive regulation of protein kinase C signaling	11/23210	0.000332694	0.0021176	0.00106412	Flt4/Vegfa	2	72.7586
GO:0044060	regulation of endocrine process	54/23210	0.000335524	0.002123	0.00106684	Il1b/Inhba/Ren1	3	22.2318
GO:2000351	regulation of endothelial cell apoptotic process	54/23210	0.000335524	0.002123	0.00106684	Il13/Gas6/Ccl12	3	22.2318
GO:0051928	positive regulation of calcium ion transport	134/23210	0.000353958	0.00222836	0.00111979	Il13/Cxcl12/Ccl12/Ccl4	4	11.9454
GO:0042531	positive regulation of tyrosine phosphorylation of STAT protein	55/23210	0.000354253	0.00222836	0.00111979	Il13/Tnfsf18/Il12b	3	21.8276
GO:0051091	positive regulation of DNA-binding transcription factor activity	244/23210	0.000358624	0.00224926	0.00113029	Il1b/Grem1/Tnfsf18/Il5/Vegfa	5	8.20025
GO:0051054	positive regulation of DNA metabolic process	245/23210	0.000365402	0.00228509	0.00114829	Grem1/Ereg/Vegfa/Cst3/Egf	5	8.16678
GO:0072577	endothelial cell apoptotic process	57/23210	0.000393702	0.00243584	0.00122405	Il13/Gas6/Ccl12	3	21.0617
GO:0032308	positive regulation of prostaglandin secretion	12/23210	0.000398592	0.00243584	0.00122405	Il1b/Il1a	2	66.6954
GO:0032725	positive regulation of granulocyte macrophage colony-stimulating factor production	12/23210	0.000398592	0.00243584	0.00122405	Il1b/Il12b	2	66.6954
GO:0045078	positive regulation of interferon-gamma biosynthetic process	12/23210	0.000398592	0.00243584	0.00122405	Tnfrsf13c/Cd27	2	66.6954
GO:0045086	positive regulation of interleukin-2 biosynthetic process	12/23210	0.000398592	0.00243584	0.00122405	Il1b/Il1a	2	66.6954
GO:0071639	positive regulation of monocyte chemotactic protein-1 production	12/23210	0.000398592	0.00243584	0.00122405	Il1b/Il1a	2	66.6954
GO:1902946	protein localization to early endosome	12/23210	0.000398592	0.00243584	0.00122405	Vegfa/Egf	2	66.6954
GO:1905668	positive regulation of protein localization to endosome	12/23210	0.000398592	0.00243584	0.00122405	Vegfa/Egf	2	66.6954
GO:1903510	mucopolysaccharide metabolic process	58/23210	0.000414442	0.00252551	0.00126911	Il1b/Spock3/Egf	3	20.6986
GO:0002824	positive regulation of adaptive immune response based on somatic recombination of immune receptors built from immunoglobulin superfamily domains	140/23210	0.000417894	0.00253933	0.00127605	Il1b/Tnfrsf13c/Ccl19/Il12b	4	11.4335
GO:0060986	endocrine hormone secretion	59/23210	0.000435872	0.00264109	0.00132719	Il1b/Inhba/Ren1	3	20.3477
GO:0019233	sensory perception of pain	143/23210	0.000452775	0.0027281	0.00137091	Ace/Il1a/Il12b/Cxcl12	4	11.1936
GO:0072073	kidney epithelium development	143/23210	0.000452775	0.0027281	0.00137091	Grem1/Pgf/Vegfa/Pspn	4	11.1936
GO:0051090	regulation of DNA-binding transcription factor activity	396/23210	0.000454704	0.00273204	0.00137289	Il1b/Grem1/Tnfsf18/Il5/Vegfa/Gas6	6	6.06322
GO:0046850	regulation of bone remodeling	60/23210	0.000458001	0.00273653	0.00137515	Grem1/Vegfa/Ahsg	3	20.0086
GO:0090183	regulation of kidney development	60/23210	0.000458001	0.00273653	0.00137515	Grem1/Mmp9/Vegfa	3	20.0086
GO:0001660	fever generation	13/23210	0.000470307	0.00277145	0.0013927	Il1b/Il1a	2	61.565
GO:0034350	regulation of glial cell apoptotic process	13/23210	0.000470307	0.00277145	0.0013927	Gas6/Ccl12	2	61.565
GO:0045072	regulation of interferon-gamma biosynthetic process	13/23210	0.000470307	0.00277145	0.0013927	Tnfrsf13c/Cd27	2	61.565
GO:0071295	cellular response to vitamin	13/23210	0.000470307	0.00277145	0.0013927	Postn/Gas6	2	61.565
GO:1905666	regulation of protein localization to endosome	13/23210	0.000470307	0.00277145	0.0013927	Vegfa/Egf	2	61.565
GO:1905952	regulation of lipid localization	145/23210	0.000477153	0.00280409	0.0014091	Il1b/Il1a/Ren1/Egf	4	11.0392
GO:0042698	ovulation cycle	61/23210	0.000480839	0.00281035	0.00141224	Ereg/Inhba/Ptx3	3	19.6806
GO:0048286	lung alveolus development	61/23210	0.000480839	0.00281035	0.00141224	Ace/Flt4/Vegfa	3	19.6806
GO:0030099	myeloid cell differentiation	401/23210	0.00048581	0.00283169	0.00142297	Il3/Il5/Inhba/Vegfa/Ccl19/Il12b	6	5.98762
GO:0072006	nephron development	146/23210	0.000489687	0.00284655	0.00143044	Grem1/Pgf/Vegfa/Pspn	4	10.9636
GO:0002821	positive regulation of adaptive immune response	147/23210	0.000502453	0.00290502	0.00145982	Il1b/Tnfrsf13c/Ccl19/Il12b	4	10.889
GO:0030856	regulation of epithelial cell differentiation	147/23210	0.000502453	0.00290502	0.00145982	Il1b/Mmp9/Il1a/Vegfa	4	10.889
GO:0032722	positive regulation of chemokine production	63/23210	0.000528678	0.00304025	0.00152777	Il1b/Postn/Il1a	3	19.0558
GO:0042093	T-helper cell differentiation	63/23210	0.000528678	0.00304025	0.00152777	Tnfsf18/Ccl19/Il12b	3	19.0558
GO:0000280	nuclear division	409/23210	0.000539011	0.00307606	0.00154576	Il1b/Ereg/Epgn/Btc/Il1a/Egf	6	5.8705
GO:0045580	regulation of T cell differentiation	150/23210	0.000542175	0.00307606	0.00154576	Il1b/Tnfsf18/Cd27/Ccl19	4	10.6713
GO:0030213	hyaluronan biosynthetic process	14/23210	0.00054781	0.00307606	0.00154576	Il1b/Egf	2	57.1675
GO:0032306	regulation of prostaglandin secretion	14/23210	0.00054781	0.00307606	0.00154576	Il1b/Il1a	2	57.1675
GO:0032604	granulocyte macrophage colony-stimulating factor production	14/23210	0.00054781	0.00307606	0.00154576	Il1b/Il12b	2	57.1675
GO:0032645	regulation of granulocyte macrophage colony-stimulating factor production	14/23210	0.00054781	0.00307606	0.00154576	Il1b/Il12b	2	57.1675
GO:0042976	activation of Janus kinase activity	14/23210	0.00054781	0.00307606	0.00154576	Il3/Il12b	2	57.1675
GO:1901550	regulation of endothelial cell development	14/23210	0.00054781	0.00307606	0.00154576	Il1b/Vegfa	2	57.1675
GO:1903140	regulation of establishment of endothelial barrier	14/23210	0.00054781	0.00307606	0.00154576	Il1b/Vegfa	2	57.1675
GO:0002294	CD4-positive, alpha-beta T cell differentiation involved in immune response	64/23210	0.000553698	0.00309292	0.00155424	Tnfsf18/Ccl19/Il12b	3	18.7581
GO:0002763	positive regulation of myeloid leukocyte differentiation	64/23210	0.000553698	0.00309292	0.00155424	Il3/Il5/Il12b	3	18.7581
GO:0046661	male sex differentiation	152/23210	0.000569866	0.00317497	0.00159547	Il1a/Inhba/Ahsg/Ren1	4	10.5309
GO:2001233	regulation of apoptotic signaling pathway	414/23210	0.000574501	0.0031925	0.00160428	Il1b/Mmp9/Inhba/Vegfa/Tnfsf10/Cxcl12	6	5.7996
GO:0002293	alpha-beta T cell differentiation involved in immune response	65/23210	0.000579463	0.00320348	0.00160979	Tnfsf18/Ccl19/Il12b	3	18.4695
GO:0150076	neuroinflammatory response	65/23210	0.000579463	0.00320348	0.00160979	Il1b/Il13/Ifngr1	3	18.4695
GO:0032675	regulation of interleukin-6 production	153/23210	0.000584083	0.00322071	0.00161846	Il1b/Ereg/Il1a/Gas6	4	10.462
GO:0002287	alpha-beta T cell activation involved in immune response	66/23210	0.000605983	0.00333291	0.00167484	Tnfsf18/Ccl19/Il12b	3	18.1897
GO:0042095	interferon-gamma biosynthetic process	15/23210	0.000631074	0.0034532	0.00173528	Tnfrsf13c/Cd27	2	53.3563
GO:0043117	positive regulation of vascular permeability	15/23210	0.000631074	0.0034532	0.00173528	Vegfa/Ccl4	2	53.3563
GO:0071902	positive regulation of protein serine/threonine kinase activity	279/23210	0.000659432	0.00359919	0.00180865	Il1b/Epgn/Vegfa/Ccl19/Egf	5	7.17155
GO:0030888	regulation of B cell proliferation	69/23210	0.000690162	0.00374784	0.00188335	Il13/Tnfrsf13c/Il5	3	17.3988
GO:0046635	positive regulation of alpha-beta T cell activation	69/23210	0.000690162	0.00374784	0.00188335	Cd80/Ccl19/Il12b	3	17.3988
GO:2001236	regulation of extrinsic apoptotic signaling pathway	161/23210	0.000707037	0.00382978	0.00192452	Il1b/Inhba/Vegfa/Tnfsf10	4	9.94217
GO:0002090	regulation of receptor internalization	70/23210	0.000719791	0.00386138	0.0019404	Grem1/Vegfa/Egf	3	17.1502
GO:0002689	negative regulation of leukocyte chemotaxis	16/23210	0.00072007	0.00386138	0.0019404	Grem1/Ccl12	2	50.0216
GO:0051852	disruption by host of symbiont cells	16/23210	0.00072007	0.00386138	0.0019404	Mbl2/Cxcl1	2	50.0216
GO:0051873	killing by host of symbiont cells	16/23210	0.00072007	0.00386138	0.0019404	Mbl2/Cxcl1	2	50.0216
GO:0032635	interleukin-6 production	162/23210	0.000723596	0.00387061	0.00194504	Il1b/Ereg/Il1a/Gas6	4	9.8808
GO:0030879	mammary gland development	163/23210	0.000740429	0.0039508	0.00198533	Ccl11/Vegfa/Prl/Egf	4	9.82018
GO:0002292	T cell differentiation involved in immune response	71/23210	0.000750218	0.00398321	0.00200162	Tnfsf18/Ccl19/Il12b	3	16.9087
GO:0042509	regulation of tyrosine phosphorylation of STAT protein	71/23210	0.000750218	0.00398321	0.00200162	Il13/Tnfsf18/Il12b	3	16.9087
GO:0032305	positive regulation of icosanoid secretion	17/23210	0.00081477	0.00425227	0.00213683	Il1b/Il1a	2	47.0791
GO:0032310	prostaglandin secretion	17/23210	0.00081477	0.00425227	0.00213683	Il1b/Il1a	2	47.0791
GO:0032740	positive regulation of interleukin-17 production	17/23210	0.00081477	0.00425227	0.00213683	Ccl1/Il12b	2	47.0791
GO:0034349	glial cell apoptotic process	17/23210	0.00081477	0.00425227	0.00213683	Gas6/Ccl12	2	47.0791
GO:0045410	positive regulation of interleukin-6 biosynthetic process	17/23210	0.00081477	0.00425227	0.00213683	Il1b/Ereg	2	47.0791
GO:0140131	positive regulation of lymphocyte chemotaxis	17/23210	0.00081477	0.00425227	0.00213683	Cxcl14/Ccl4	2	47.0791
GO:1903019	negative regulation of glycoprotein metabolic process	17/23210	0.00081477	0.00425227	0.00213683	Cst3/Ptx3	2	47.0791
GO:0043588	skin development	293/23210	0.000821724	0.00427815	0.00214983	Madcam1/Cdh3/Il1a/Inhba/Edar	5	6.82888
GO:2000573	positive regulation of DNA biosynthetic process	74/23210	0.000846379	0.00438917	0.00220562	Grem1/Vegfa/Egf	3	16.2232
GO:0043405	regulation of MAP kinase activity	295/23210	0.00084714	0.00438917	0.00220562	Il1b/Epgn/Vegfa/Ccl19/Egf	5	6.78258
GO:0007260	tyrosine phosphorylation of STAT protein	75/23210	0.000880088	0.00454889	0.00228588	Il13/Tnfsf18/Il12b	3	16.0069
GO:0046851	negative regulation of bone remodeling	18/23210	0.000915145	0.00471872	0.00237123	Grem1/Vegfa	2	44.4636
GO:0048285	organelle fission	456/23210	0.00094967	0.00488499	0.00245478	Il1b/Ereg/Epgn/Btc/Il1a/Egf	6	5.26543
GO:0002705	positive regulation of leukocyte mediated immunity	176/23210	0.000985235	0.00504375	0.00253456	Il1b/Il13/Il12b/Cxcl1	4	9.09483
GO:0035148	tube formation	176/23210	0.000985235	0.00504375	0.00253456	Grem1/Spint1/Vegfa/Edar	4	9.09483
GO:0010623	programmed cell death involved in cell development	19/23210	0.00102117	0.00512976	0.00257778	Il1b/Il1a	2	42.1234
GO:0030502	negative regulation of bone mineralization	19/23210	0.00102117	0.00512976	0.00257778	Grem1/Ahsg	2	42.1234
GO:0045076	regulation of interleukin-2 biosynthetic process	19/23210	0.00102117	0.00512976	0.00257778	Il1b/Il1a	2	42.1234
GO:0051818	disruption of cells of other organism involved in symbiotic interaction	19/23210	0.00102117	0.00512976	0.00257778	Mbl2/Cxcl1	2	42.1234
GO:0051883	killing of cells in other organism involved in symbiotic interaction	19/23210	0.00102117	0.00512976	0.00257778	Mbl2/Cxcl1	2	42.1234
GO:0071605	monocyte chemotactic protein-1 production	19/23210	0.00102117	0.00512976	0.00257778	Il1b/Il1a	2	42.1234
GO:0071637	regulation of monocyte chemotactic protein-1 production	19/23210	0.00102117	0.00512976	0.00257778	Il1b/Il1a	2	42.1234
GO:0090036	regulation of protein kinase C signaling	19/23210	0.00102117	0.00512976	0.00257778	Flt4/Vegfa	2	42.1234
GO:0001659	temperature homeostasis	179/23210	0.00104892	0.00524462	0.0026355	Il1b/Il13/Il1a/Vegfa	4	8.9424
GO:0001906	cell killing	179/23210	0.00104892	0.00524462	0.0026355	Il13/Mbl2/Il12b/Cxcl1	4	8.9424
GO:0043154	negative regulation of cysteine-type endopeptidase activity involved in apoptotic process	80/23210	0.00106141	0.00529471	0.00266067	Mmp9/Vegfa/Gas6	3	15.0065
GO:0048732	gland development	467/23210	0.00107367	0.00534342	0.00268515	Mmp2/Ccl11/Vegfa/Prl/Edar/Egf	6	5.1414
GO:0043367	CD4-positive, alpha-beta T cell differentiation	81/23210	0.00110029	0.00546323	0.00274536	Tnfsf18/Ccl19/Il12b	3	14.8212
GO:0001946	lymphangiogenesis	20/23210	0.00113281	0.00558593	0.00280702	Flt4/Vegfa	2	40.0172
GO:0048143	astrocyte activation	20/23210	0.00113281	0.00558593	0.00280702	Il1b/Ifngr1	2	40.0172
GO:1904994	regulation of leukocyte adhesion to vascular endothelial cell	20/23210	0.00113281	0.00558593	0.00280702	Ccl25/Cxcl12	2	40.0172
GO:0061351	neural precursor cell proliferation	183/23210	0.00113828	0.00560001	0.00281409	Il1b/Spint1/Vegfa/Egf	4	8.74694
GO:0030203	glycosaminoglycan metabolic process	83/23210	0.00118072	0.00578229	0.00290569	Il1b/Spock3/Egf	3	14.4641
GO:1901888	regulation of cell junction assembly	83/23210	0.00118072	0.00578229	0.00290569	Grem1/Ace/Vegfa	3	14.4641
GO:0015732	prostaglandin transport	21/23210	0.00125005	0.0060664	0.00304846	Il1b/Il1a	2	38.1117
GO:0036303	lymph vessel morphogenesis	21/23210	0.00125005	0.0060664	0.00304846	Flt4/Vegfa	2	38.1117
GO:0042094	interleukin-2 biosynthetic process	21/23210	0.00125005	0.0060664	0.00304846	Il1b/Il1a	2	38.1117
GO:2000193	positive regulation of fatty acid transport	21/23210	0.00125005	0.0060664	0.00304846	Il1b/Il1a	2	38.1117
GO:0051341	regulation of oxidoreductase activity	85/23210	0.00126477	0.006124	0.0030774	Il1b/Il13/Cdh3	3	14.1237
GO:0071695	anatomical structure maturation	190/23210	0.00130729	0.00630568	0.0031687	Grem1/Ereg/Cdh3/Mmp2	4	8.42468
GO:0015908	fatty acid transport	86/23210	0.00130817	0.00630568	0.0031687	Il1b/Ace/Il1a	3	13.9595
GO:0048871	multicellular organismal homeostasis	486/23210	0.00131682	0.00633311	0.00318248	Il1b/Il13/Cdh3/Il1a/Vegfa/Ahsg	6	4.9404
GO:0007204	positive regulation of cytosolic calcium ion concentration	327/23210	0.00133888	0.00642482	0.00322857	Il1b/Il13/Ccl19/Ccl1/Cxcl1	5	6.11884
GO:0010717	regulation of epithelial to mesenchymal transition	87/23210	0.0013525	0.00644143	0.00323692	Il1b/Grem1/Vegfa	3	13.799
GO:0072091	regulation of stem cell proliferation	87/23210	0.0013525	0.00644143	0.00323692	Ace/Vegfa/Cxcl1	3	13.799
GO:2000117	negative regulation of cysteine-type endopeptidase activity	87/23210	0.0013525	0.00644143	0.00323692	Mmp9/Vegfa/Gas6	3	13.799
GO:0031649	heat generation	22/23210	0.00137285	0.00644143	0.00323692	Il1b/Il1a	2	36.3793
GO:0032303	regulation of icosanoid secretion	22/23210	0.00137285	0.00644143	0.00323692	Il1b/Il1a	2	36.3793
GO:0045683	negative regulation of epidermis development	22/23210	0.00137285	0.00644143	0.00323692	Cdh3/Inhba	2	36.3793
GO:0046641	positive regulation of alpha-beta T cell proliferation	22/23210	0.00137285	0.00644143	0.00323692	Cd80/Il12b	2	36.3793
GO:0051797	regulation of hair follicle development	22/23210	0.00137285	0.00644143	0.00323692	Cdh3/Inhba	2	36.3793
GO:0060749	mammary gland alveolus development	22/23210	0.00137285	0.00644143	0.00323692	Vegfa/Egf	2	36.3793
GO:0061377	mammary gland lobule development	22/23210	0.00137285	0.00644143	0.00323692	Vegfa/Egf	2	36.3793
GO:0008544	epidermis development	329/23210	0.00137537	0.00644143	0.00323692	Madcam1/Cdh3/Il1a/Inhba/Edar	5	6.08165
GO:0032642	regulation of chemokine production	88/23210	0.00139777	0.00651784	0.00327531	Il1b/Postn/Il1a	3	13.6422
GO:0070664	negative regulation of leukocyte proliferation	88/23210	0.00139777	0.00651784	0.00327531	Cd80/Grem1/Ccl12	3	13.6422
GO:0030307	positive regulation of cell growth	195/23210	0.00143827	0.00669217	0.00336292	Flt4/Vegfa/Cxcl16/Cxcl12	4	8.20866
GO:1904035	regulation of epithelial cell apoptotic process	89/23210	0.00144397	0.00670416	0.00336894	Il13/Gas6/Ccl12	3	13.489
GO:0035743	CD4-positive, alpha-beta T cell cytokine production	23/23210	0.00150118	0.00692481	0.00347982	Il1b/Il12b	2	34.7976
GO:0036010	protein localization to endosome	23/23210	0.00150118	0.00692481	0.00347982	Vegfa/Egf	2	34.7976
GO:0090190	positive regulation of branching involved in ureteric bud morphogenesis	23/23210	0.00150118	0.00692481	0.00347982	Grem1/Vegfa	2	34.7976
GO:0006909	phagocytosis	336/23210	0.00150892	0.00694556	0.00349025	Il1b/Mbl2/Gas6/Ahsg/Ptx3	5	5.95495
GO:0043903	regulation of symbiosis, encompassing mutualism through parasitism	198/23210	0.00152111	0.00697177	0.00350342	Mbl2/Ptx3/Cxcl1/Ccl4	4	8.08429
GO:0048469	cell maturation	198/23210	0.00152111	0.00697177	0.00350342	Ereg/Vegfa/Ccl19/Ren1	4	8.08429
GO:0046683	response to organophosphorus	91/23210	0.00153924	0.00703982	0.00353762	Il1b/Ren1/Sell	3	13.1925
GO:0008217	regulation of blood pressure	200/23210	0.00157816	0.00720244	0.00361934	Ace/Postn/Gas6/Ren1	4	8.00345
GO:0032602	chemokine production	92/23210	0.00158832	0.00723344	0.00363491	Il1b/Postn/Il1a	3	13.0491
GO:0043281	regulation of cysteine-type endopeptidase activity involved in apoptotic process	201/23210	0.00160723	0.00730405	0.00367039	Mmp9/Vegfa/Gas6/Tnfsf10	4	7.96363
GO:0030728	ovulation	24/23210	0.00163503	0.00738299	0.00371006	Ereg/Inhba	2	33.3477
GO:0032770	positive regulation of monooxygenase activity	24/23210	0.00163503	0.00738299	0.00371006	Il1b/Cdh3	2	33.3477
GO:0034104	negative regulation of tissue remodeling	24/23210	0.00163503	0.00738299	0.00371006	Grem1/Vegfa	2	33.3477
GO:0045445	myoblast differentiation	93/23210	0.00163837	0.00738299	0.00371006	Grem1/Ccl17/Cxcl14	3	12.9088
GO:0003018	vascular process in circulatory system	203/23210	0.00166649	0.00749398	0.00376584	Ace/Mmp2/Vegfa/Ccl4	4	7.88517
GO:0001666	response to hypoxia	204/23210	0.00169669	0.0076138	0.00382605	Il3/Mmp2/Pgf/Vegfa	4	7.84652
GO:0051099	positive regulation of binding	205/23210	0.00172726	0.00773481	0.00388686	Ace/Tnfsf18/Mmp9/Egf	4	7.80824
GO:0045582	positive regulation of T cell differentiation	95/23210	0.00174141	0.00778193	0.00391054	Il1b/Cd27/Ccl19	3	12.637
GO:0034329	cell junction assembly	206/23210	0.00175822	0.00784069	0.00394007	Grem1/Ace/Cdh3/Vegfa	4	7.77034
GO:0031100	animal organ regeneration	25/23210	0.00177436	0.00786363	0.00395159	Ace/Cxcl12	2	32.0138
GO:0061213	positive regulation of mesonephros development	25/23210	0.00177436	0.00786363	0.00395159	Grem1/Vegfa	2	32.0138
GO:0090280	positive regulation of calcium ion import	25/23210	0.00177436	0.00786363	0.00395159	Cxcl12/Ccl12	2	32.0138
GO:0002444	myeloid leukocyte mediated immunity	97/23210	0.00184842	0.0081414	0.00409117	Il13/Ace/Cxcl1	3	12.3765
GO:0048525	negative regulation of viral process	97/23210	0.00184842	0.0081414	0.00409117	Mbl2/Ptx3/Ccl4	3	12.3765
GO:0070167	regulation of biomineral tissue development	97/23210	0.00184842	0.0081414	0.00409117	Grem1/Gas6/Ahsg	3	12.3765
GO:0010810	regulation of cell-substrate adhesion	211/23210	0.00191879	0.00836699	0.00420454	Grem1/Postn/Ccl25/Vegfa	4	7.58621
GO:0010829	negative regulation of glucose transmembrane transport	26/23210	0.00191914	0.00836699	0.00420454	Il1b/Ace	2	30.7825
GO:0035929	steroid hormone secretion	26/23210	0.00191914	0.00836699	0.00420454	Inhba/Ren1	2	30.7825
GO:0071425	hematopoietic stem cell proliferation	26/23210	0.00191914	0.00836699	0.00420454	Ace/Cxcl1	2	30.7825
GO:0090189	regulation of branching involved in ureteric bud morphogenesis	26/23210	0.00191914	0.00836699	0.00420454	Grem1/Vegfa	2	30.7825
GO:0032755	positive regulation of interleukin-6 production	99/23210	0.00195945	0.0085254	0.00428414	Il1b/Ereg/Il1a	3	12.1264
GO:0002702	positive regulation of production of molecular mediator of immune response	100/23210	0.00201649	0.00873813	0.00439104	Il1b/Il13/Il5	3	12.0052
GO:0035710	CD4-positive, alpha-beta T cell activation	100/23210	0.00201649	0.00873813	0.00439104	Tnfsf18/Ccl19/Il12b	3	12.0052
GO:0045637	regulation of myeloid cell differentiation	215/23210	0.00205437	0.00882457	0.00443448	Il3/Il5/Inhba/Il12b	4	7.44507
GO:0050871	positive regulation of B cell activation	215/23210	0.00205437	0.00882457	0.00443448	Il13/Tnfrsf13c/Il5/Cd27	4	7.44507
GO:0003071	renal system process involved in regulation of systemic arterial blood pressure	27/23210	0.00206935	0.00882457	0.00443448	Gas6/Ren1	2	29.6424
GO:0010893	positive regulation of steroid biosynthetic process	27/23210	0.00206935	0.00882457	0.00443448	Il1b/Il1a	2	29.6424
GO:0030212	hyaluronan metabolic process	27/23210	0.00206935	0.00882457	0.00443448	Il1b/Egf	2	29.6424
GO:0045408	regulation of interleukin-6 biosynthetic process	27/23210	0.00206935	0.00882457	0.00443448	Il1b/Ereg	2	29.6424
GO:0048305	immunoglobulin secretion	27/23210	0.00206935	0.00882457	0.00443448	Il5/Cd27	2	29.6424
GO:0060713	labyrinthine layer morphogenesis	27/23210	0.00206935	0.00882457	0.00443448	Vcam1/Spint1	2	29.6424
GO:0006022	aminoglycan metabolic process	101/23210	0.00207456	0.00882923	0.00443682	Il1b/Spock3/Egf	3	11.8863
GO:0002367	cytokine production involved in immune response	102/23210	0.00213366	0.00902701	0.00453621	Il1b/Gas6/Il12b	3	11.7698
GO:0046849	bone remodeling	102/23210	0.00213366	0.00902701	0.00453621	Grem1/Vegfa/Ahsg	3	11.7698
GO:0051897	positive regulation of protein kinase B signaling	102/23210	0.00213366	0.00902701	0.00453621	Vegfa/Ccl19/Gas6	3	11.7698
GO:0001945	lymph vessel development	28/23210	0.00222496	0.00928511	0.00466591	Flt4/Vegfa	2	28.5837
GO:0033198	response to ATP	28/23210	0.00222496	0.00928511	0.00466591	Il1b/Sell	2	28.5837
GO:0042226	interleukin-6 biosynthetic process	28/23210	0.00222496	0.00928511	0.00466591	Il1b/Ereg	2	28.5837
GO:0061217	regulation of mesonephros development	28/23210	0.00222496	0.00928511	0.00466591	Grem1/Vegfa	2	28.5837
GO:0090200	positive regulation of release of cytochrome c from mitochondria	28/23210	0.00222496	0.00928511	0.00466591	Mmp9/Tnfsf10	2	28.5837
GO:1900745	positive regulation of p38MAPK cascade	28/23210	0.00222496	0.00928511	0.00466591	Il1b/Vegfa	2	28.5837
GO:2000178	negative regulation of neural precursor cell proliferation	28/23210	0.00222496	0.00928511	0.00466591	Il1b/Spint1	2	28.5837
GO:0032612	interleukin-1 production	104/23210	0.00225498	0.00939209	0.00471967	Il1b/Ccl19/Gas6	3	11.5434
GO:0031667	response to nutrient levels	371/23210	0.00232456	0.00966314	0.00485587	Il1b/Postn/Prl/Gas6/Sell	5	5.39316
GO:0031668	cellular response to extracellular stimulus	223/23210	0.00234517	0.00972998	0.00488946	Vcam1/Mmp9/Postn/Gas6	4	7.17798
GO:0030224	monocyte differentiation	29/23210	0.00238595	0.00984204	0.00494577	Il3/Vegfa	2	27.5981
GO:0033273	response to vitamin	29/23210	0.00238595	0.00984204	0.00494577	Postn/Gas6	2	27.5981
GO:1903131	mononuclear cell differentiation	29/23210	0.00238595	0.00984204	0.00494577	Il3/Vegfa	2	27.5981
GO:0051480	regulation of cytosolic calcium ion concentration	374/23210	0.00240693	0.00990951	0.00497968	Il1b/Il13/Ccl19/Ccl1/Cxcl1	5	5.3499
GO:0014074	response to purine-containing compound	107/23210	0.00244486	0.0100464	0.00504846	Il1b/Ren1/Sell	3	11.2198
GO:2000116	regulation of cysteine-type endopeptidase activity	226/23210	0.00246118	0.0100941	0.00507245	Mmp9/Vegfa/Gas6/Tnfsf10	4	7.0827
GO:0032092	positive regulation of protein binding	109/23210	0.00257678	0.010528	0.00529047	Ace/Tnfsf18/Mmp9	3	11.0139
GO:2000379	positive regulation of reactive oxygen species metabolic process	109/23210	0.00257678	0.010528	0.00529047	Il1b/Ptx3/Cxcl1	3	11.0139
GO:0001503	ossification	381/23210	0.00260737	0.0106327	0.0053431	Grem1/Mmp2/Vegfa/Prl/Ahsg	5	5.25161
GO:0036293	response to decreased oxygen levels	230/23210	0.00262193	0.0106718	0.00536273	Il3/Mmp2/Pgf/Vegfa	4	6.95952
GO:2001234	negative regulation of apoptotic signaling pathway	231/23210	0.00266321	0.0108193	0.00543686	Il1b/Mmp9/Vegfa/Cxcl12	4	6.92939
GO:1901652	response to peptide	384/23210	0.00269689	0.0109354	0.00549521	Il1b/Vcam1/Mmp9/Mmp2/Ahsg	5	5.21058
GO:0001942	hair follicle development	111/23210	0.00271303	0.0109416	0.00549834	Cdh3/Inhba/Edar	3	10.8155
GO:0032816	positive regulation of natural killer cell activation	31/23210	0.00272393	0.0109416	0.00549834	Gas6/Il12b	2	25.8176
GO:0042634	regulation of hair cycle	31/23210	0.00272393	0.0109416	0.00549834	Cdh3/Inhba	2	25.8176
GO:0045662	negative regulation of myoblast differentiation	31/23210	0.00272393	0.0109416	0.00549834	Ccl17/Cxcl14	2	25.8176
GO:2000352	negative regulation of endothelial cell apoptotic process	31/23210	0.00272393	0.0109416	0.00549834	Il13/Gas6	2	25.8176
GO:0030278	regulation of ossification	233/23210	0.00274712	0.0110142	0.00553479	Grem1/Vegfa/Prl/Ahsg	4	6.86991
GO:0010721	negative regulation of cell development	387/23210	0.00278863	0.0111597	0.00560793	Il1b/Postn/Il1a/Ccl11/Vegfa	5	5.17019
GO:0002286	T cell activation involved in immune response	113/23210	0.00285365	0.0113564	0.00570675	Tnfsf18/Ccl19/Il12b	3	10.624
GO:0098773	skin epidermis development	113/23210	0.00285365	0.0113564	0.00570675	Cdh3/Inhba/Edar	3	10.624
GO:1904019	epithelial cell apoptotic process	113/23210	0.00285365	0.0113564	0.00570675	Il13/Gas6/Ccl12	3	10.624
GO:0002446	neutrophil mediated immunity	32/23210	0.00290088	0.0114382	0.00574787	Ace/Cxcl1	2	25.0108
GO:0032743	positive regulation of interleukin-2 production	32/23210	0.00290088	0.0114382	0.00574787	Il1b/Il1a	2	25.0108
GO:0060669	embryonic placenta morphogenesis	32/23210	0.00290088	0.0114382	0.00574787	Vcam1/Spint1	2	25.0108
GO:0060977	coronary vasculature morphogenesis	32/23210	0.00290088	0.0114382	0.00574787	Ace/Vegfa	2	25.0108
GO:2000191	regulation of fatty acid transport	32/23210	0.00290088	0.0114382	0.00574787	Il1b/Il1a	2	25.0108
GO:0022404	molting cycle process	114/23210	0.00292562	0.0114935	0.00577566	Cdh3/Inhba/Edar	3	10.5309
GO:0022405	hair cycle process	114/23210	0.00292562	0.0114935	0.00577566	Cdh3/Inhba/Edar	3	10.5309
GO:0046777	protein autophosphorylation	240/23210	0.00305511	0.0119803	0.00602026	Grem1/Ace/Flt4/Vegfa	4	6.66954
GO:0003081	regulation of systemic arterial blood pressure by renin-angiotensin	33/23210	0.00308309	0.012024	0.00604226	Ace/Ren1	2	24.2529
GO:0032660	regulation of interleukin-17 production	33/23210	0.00308309	0.012024	0.00604226	Ccl1/Il12b	2	24.2529
GO:0048841	regulation of axon extension involved in axon guidance	33/23210	0.00308309	0.012024	0.00604226	Vegfa/Cxcl12	2	24.2529
GO:0051701	interaction with host	117/23210	0.00314821	0.0122557	0.00615869	Mmp9/Gas6/Ptx3	3	10.2608
GO:0071634	regulation of transforming growth factor beta production	34/23210	0.00327054	0.0127089	0.00638641	Il13/Cdh3	2	23.5396
GO:2000278	regulation of DNA biosynthetic process	119/23210	0.00330223	0.0128088	0.00643662	Grem1/Vegfa/Egf	3	10.0884
GO:0001667	ameboidal-type cell migration	406/23210	0.0034231	0.0132537	0.00666018	Grem1/Mmp9/Flt4/Vegfa/Cxcl12	5	4.92823
GO:0046717	acid secretion	121/23210	0.0034608	0.013289	0.00667794	Il1b/Ace/Il1a	3	9.92163
GO:0031424	keratinization	35/23210	0.0034632	0.013289	0.00667794	Cdh3/Il1a	2	22.867
GO:0043114	regulation of vascular permeability	35/23210	0.0034632	0.013289	0.00667794	Vegfa/Ccl4	2	22.867
GO:0045940	positive regulation of steroid metabolic process	35/23210	0.0034632	0.013289	0.00667794	Il1b/Il1a	2	22.867
GO:1904707	positive regulation of vascular smooth muscle cell proliferation	35/23210	0.0034632	0.013289	0.00667794	Mmp9/Mmp2	2	22.867
GO:0002703	regulation of leukocyte mediated immunity	250/23210	0.00353492	0.01354	0.00680405	Il1b/Il13/Il12b/Cxcl1	4	6.40276
GO:0030574	collagen catabolic process	36/23210	0.00366106	0.0138991	0.00698448	Mmp9/Mmp2	2	22.2318
GO:0032735	positive regulation of interleukin-12 production	36/23210	0.00366106	0.0138991	0.00698448	Ccl19/Il12b	2	22.2318
GO:0045601	regulation of endothelial cell differentiation	36/23210	0.00366106	0.0138991	0.00698448	Il1b/Vegfa	2	22.2318
GO:0070528	protein kinase C signaling	36/23210	0.00366106	0.0138991	0.00698448	Flt4/Vegfa	2	22.2318
GO:0071604	transforming growth factor beta production	36/23210	0.00366106	0.0138991	0.00698448	Il13/Cdh3	2	22.2318
GO:0002761	regulation of myeloid leukocyte differentiation	125/23210	0.00379176	0.0143493	0.00721076	Il3/Il5/Il12b	3	9.60414
GO:0034330	cell junction organization	255/23210	0.00379304	0.0143493	0.00721076	Grem1/Ace/Cdh3/Vegfa	4	6.27721
GO:0035850	epithelial cell differentiation involved in kidney development	37/23210	0.00386407	0.0145149	0.00729397	Grem1/Mmp9	2	21.6309
GO:0046640	regulation of alpha-beta T cell proliferation	37/23210	0.00386407	0.0145149	0.00729397	Cd80/Il12b	2	21.6309
GO:0048846	axon extension involved in axon guidance	37/23210	0.00386407	0.0145149	0.00729397	Vegfa/Cxcl12	2	21.6309
GO:1902284	neuron projection extension involved in neuron projection guidance	37/23210	0.00386407	0.0145149	0.00729397	Vegfa/Cxcl12	2	21.6309
GO:0031623	receptor internalization	126/23210	0.00387742	0.0145149	0.00729397	Grem1/Vegfa/Egf	3	9.52791
GO:0034332	adherens junction organization	126/23210	0.00387742	0.0145149	0.00729397	Grem1/Cdh3/Vegfa	3	9.52791
GO:0001818	negative regulation of cytokine production	259/23210	0.00400855	0.0149797	0.00752751	Il13/Cdh3/Gas6/Il12b	4	6.18027
GO:0051092	positive regulation of NF-kappaB transcription factor activity	128/23210	0.00405225	0.0151123	0.00759415	Il1b/Grem1/Tnfsf18	3	9.37904
GO:0014002	astrocyte development	38/23210	0.00407222	0.0151123	0.00759415	Il1b/Ifngr1	2	21.0617
GO:0016339	calcium-dependent cell-cell adhesion via plasma membrane cell adhesion molecules	38/23210	0.00407222	0.0151123	0.00759415	Cdh3/Sell	2	21.0617
GO:0045622	regulation of T-helper cell differentiation	38/23210	0.00407222	0.0151123	0.00759415	Tnfsf18/Ccl19	2	21.0617
GO:0051048	negative regulation of secretion	261/23210	0.00411935	0.0152608	0.00766879	Il1b/Ace/Gas6/Egf	4	6.13291
GO:0048705	skeletal system morphogenesis	262/23210	0.00417553	0.0154422	0.00775996	Grem1/Mmp2/Mbl2/Vegfa	4	6.1095
GO:0071900	regulation of protein serine/threonine kinase activity	427/23210	0.00423891	0.0156497	0.00786419	Il1b/Epgn/Vegfa/Ccl19/Egf	5	4.68586
GO:0009620	response to fungus	39/23210	0.00428547	0.0157011	0.00789002	Ptx3/Cxcl1	2	20.5217
GO:0031640	killing of cells of other organism	39/23210	0.00428547	0.0157011	0.00789002	Mbl2/Cxcl1	2	20.5217
GO:0044331	cell-cell adhesion mediated by cadherin	39/23210	0.00428547	0.0157011	0.00789002	Cdh3/Vegfa	2	20.5217
GO:0044364	disruption of cells of other organism	39/23210	0.00428547	0.0157011	0.00789002	Mbl2/Cxcl1	2	20.5217
GO:0050864	regulation of B cell activation	264/23210	0.00428943	0.0157011	0.00789002	Il13/Tnfrsf13c/Il5/Cd27	4	6.06322
GO:0031341	regulation of cell killing	131/23210	0.00432339	0.0157448	0.00791198	Il13/Il12b/Cxcl1	3	9.16425
GO:0042303	molting cycle	131/23210	0.00432339	0.0157448	0.00791198	Cdh3/Inhba/Edar	3	9.16425
GO:0042633	hair cycle	131/23210	0.00432339	0.0157448	0.00791198	Cdh3/Inhba/Edar	3	9.16425
GO:0002369	T cell cytokine production	40/23210	0.00450382	0.0162047	0.00814312	Il1b/Il12b	2	20.0086
GO:0032620	interleukin-17 production	40/23210	0.00450382	0.0162047	0.00814312	Ccl1/Il12b	2	20.0086
GO:0046633	alpha-beta T cell proliferation	40/23210	0.00450382	0.0162047	0.00814312	Cd80/Il12b	2	20.0086
GO:0071542	dopaminergic neuron differentiation	40/23210	0.00450382	0.0162047	0.00814312	Vegfa/Cxcl12	2	20.0086
GO:0098801	regulation of renal system process	40/23210	0.00450382	0.0162047	0.00814312	Ace/Gas6	2	20.0086
GO:1905332	positive regulation of morphogenesis of an epithelium	40/23210	0.00450382	0.0162047	0.00814312	Grem1/Vegfa	2	20.0086
GO:0001837	epithelial to mesenchymal transition	133/23210	0.00451013	0.0162047	0.00814312	Il1b/Grem1/Vegfa	3	9.02645
GO:0034763	negative regulation of transmembrane transport	133/23210	0.00451013	0.0162047	0.00814312	Il1b/Ace/Mmp9	3	9.02645
GO:0030336	negative regulation of cell migration	268/23210	0.0045235	0.0162256	0.00815361	Grem1/Ccl25/Cxcl12/Ccl12	4	5.97272
GO:0002366	leukocyte activation involved in immune response	269/23210	0.00458334	0.0164128	0.00824768	Il13/Tnfsf18/Ccl19/Il12b	4	5.95052
GO:0009615	response to virus	270/23210	0.00464371	0.0165736	0.0083285	Il1b/Ifngr1/Ccl19/Il12b	4	5.92848
GO:0060560	developmental growth involved in morphogenesis	270/23210	0.00464371	0.0165736	0.0083285	Postn/Ccl11/Vegfa/Cxcl12	4	5.92848
GO:0001937	negative regulation of endothelial cell proliferation	41/23210	0.00472721	0.0167879	0.00843616	Prl/Ccl12	2	19.5206
GO:0046627	negative regulation of insulin receptor signaling pathway	41/23210	0.00472721	0.0167879	0.00843616	Il1b/Ahsg	2	19.5206
GO:1900744	regulation of p38MAPK cascade	41/23210	0.00472721	0.0167879	0.00843616	Il1b/Vegfa	2	19.5206
GO:0051052	regulation of DNA metabolic process	440/23210	0.00480879	0.0170493	0.00856755	Grem1/Ereg/Vegfa/Cst3/Egf	5	4.54741
GO:0002263	cell activation involved in immune response	273/23210	0.00482804	0.0170894	0.00858766	Il13/Tnfsf18/Ccl19/Il12b	4	5.86333
GO:0032768	regulation of monooxygenase activity	42/23210	0.00495564	0.0174546	0.0087712	Il1b/Cdh3	2	19.0558
GO:0045740	positive regulation of DNA replication	42/23210	0.00495564	0.0174546	0.0087712	Ereg/Cst3	2	19.0558
GO:0050691	regulation of defense response to virus by host	42/23210	0.00495564	0.0174546	0.0087712	Il1b/Il12b	2	19.0558
GO:0030216	keratinocyte differentiation	139/23210	0.00509947	0.0179317	0.00901097	Madcam1/Cdh3/Il1a	3	8.63681
GO:0006024	glycosaminoglycan biosynthetic process	43/23210	0.00518908	0.0181575	0.00912444	Il1b/Egf	2	18.6127
GO:0031670	cellular response to nutrient	43/23210	0.00518908	0.0181575	0.00912444	Postn/Gas6	2	18.6127
GO:0048246	macrophage chemotaxis	43/23210	0.00518908	0.0181575	0.00912444	Tnfsf18/Ccl12	2	18.6127
GO:0072089	stem cell proliferation	140/23210	0.00520199	0.0181731	0.00913224	Ace/Vegfa/Cxcl1	3	8.57512
GO:0010631	epithelial cell migration	280/23210	0.00527718	0.0184058	0.00924919	Grem1/Mmp9/Flt4/Vegfa	4	5.71675
GO:2000146	negative regulation of cell motility	281/23210	0.00534356	0.018607	0.00935031	Grem1/Ccl25/Cxcl12/Ccl12	4	5.6964
GO:0070482	response to oxygen levels	282/23210	0.00541048	0.0187774	0.00943591	Il3/Mmp2/Pgf/Vegfa	4	5.6762
GO:0090132	epithelium migration	282/23210	0.00541048	0.0187774	0.00943591	Grem1/Mmp9/Flt4/Vegfa	4	5.6762
GO:0001569	branching involved in blood vessel morphogenesis	44/23210	0.00542749	0.0187774	0.00943591	Vegfa/Cxcl12	2	18.1897
GO:0043616	keratinocyte proliferation	44/23210	0.00542749	0.0187774	0.00943591	Ereg/Cdh3	2	18.1897
GO:0010634	positive regulation of epithelial cell migration	143/23210	0.00551698	0.0190562	0.00957604	Mmp9/Flt4/Vegfa	3	8.39523
GO:0090130	tissue migration	284/23210	0.00554603	0.0191258	0.00961098	Grem1/Mmp9/Flt4/Vegfa	4	5.63623
GO:0071496	cellular response to external stimulus	285/23210	0.00561464	0.0193079	0.00970253	Vcam1/Mmp9/Postn/Gas6	4	5.61645
GO:0001774	microglial cell activation	45/23210	0.00567086	0.0193079	0.00970253	Il13/Ifngr1	2	17.7854
GO:0002269	leukocyte activation involved in inflammatory response	45/23210	0.00567086	0.0193079	0.00970253	Il13/Ifngr1	2	17.7854
GO:0002888	positive regulation of myeloid leukocyte mediated immunity	45/23210	0.00567086	0.0193079	0.00970253	Il13/Cxcl1	2	17.7854
GO:0032814	regulation of natural killer cell activation	45/23210	0.00567086	0.0193079	0.00970253	Gas6/Il12b	2	17.7854
GO:0061028	establishment of endothelial barrier	45/23210	0.00567086	0.0193079	0.00970253	Il1b/Vegfa	2	17.7854
GO:0090184	positive regulation of kidney development	45/23210	0.00567086	0.0193079	0.00970253	Grem1/Vegfa	2	17.7854
GO:1900077	negative regulation of cellular response to insulin stimulus	45/23210	0.00567086	0.0193079	0.00970253	Il1b/Ahsg	2	17.7854
GO:0007292	female gamete generation	145/23210	0.00573322	0.0194585	0.00977817	Ereg/Inhba/Ptx3	3	8.27943
GO:0031099	regeneration	145/23210	0.00573322	0.0194585	0.00977817	Ace/Mmp2/Cxcl12	3	8.27943
GO:0072604	interleukin-6 secretion	46/23210	0.00591916	0.0200262	0.0100635	Il1b/Gas6	2	17.3988
GO:1902667	regulation of axon guidance	46/23210	0.00591916	0.0200262	0.0100635	Vegfa/Cxcl12	2	17.3988
GO:0002831	regulation of response to biotic stimulus	147/23210	0.00595449	0.020114	0.0101076	Il1b/Il12b/Cxcl1	3	8.16678
GO:0002700	regulation of production of molecular mediator of immune response	148/23210	0.00606702	0.0204619	0.0102824	Il1b/Il13/Il5	3	8.1116
GO:0001990	regulation of systemic arterial blood pressure by hormone	47/23210	0.00617237	0.0206226	0.0103632	Ace/Ren1	2	17.0286
GO:0002639	positive regulation of immunoglobulin production	47/23210	0.00617237	0.0206226	0.0103632	Il13/Il5	2	17.0286
GO:0045429	positive regulation of nitric oxide biosynthetic process	47/23210	0.00617237	0.0206226	0.0103632	Il1b/Ptx3	2	17.0286
GO:0050704	regulation of interleukin-1 secretion	47/23210	0.00617237	0.0206226	0.0103632	Ccl19/Gas6	2	17.0286
GO:0090199	regulation of release of cytochrome c from mitochondria	47/23210	0.00617237	0.0206226	0.0103632	Mmp9/Tnfsf10	2	17.0286
GO:2001239	regulation of extrinsic apoptotic signaling pathway in absence of ligand	47/23210	0.00617237	0.0206226	0.0103632	Il1b/Inhba	2	17.0286
GO:0009895	negative regulation of catabolic process	294/23210	0.00625794	0.020876	0.0104905	Il1b/Il3/Vegfa/Cst3	4	5.44452
GO:0008360	regulation of cell shape	150/23210	0.00629589	0.0209051	0.0105051	Ccl11/Vegfa/Ccl12	3	8.00345
GO:0015718	monocarboxylic acid transport	150/23210	0.00629589	0.0209051	0.0105051	Il1b/Ace/Il1a	3	8.00345
GO:0022612	gland morphogenesis	150/23210	0.00629589	0.0209051	0.0105051	Mmp2/Ccl11/Edar	3	8.00345
GO:0032892	positive regulation of organic acid transport	48/23210	0.00643045	0.0211879	0.0106472	Il1b/Il1a	2	16.6739
GO:0038066	p38MAPK cascade	48/23210	0.00643045	0.0211879	0.0106472	Il1b/Vegfa	2	16.6739
GO:0050435	amyloid-beta metabolic process	48/23210	0.00643045	0.0211879	0.0106472	Ace/Ifngr1	2	16.6739
GO:0061005	cell differentiation involved in kidney development	48/23210	0.00643045	0.0211879	0.0106472	Grem1/Mmp9	2	16.6739
GO:1904407	positive regulation of nitric oxide metabolic process	48/23210	0.00643045	0.0211879	0.0106472	Il1b/Ptx3	2	16.6739
GO:0006874	cellular calcium ion homeostasis	473/23210	0.00649785	0.0213771	0.0107423	Il1b/Il13/Ccl19/Ccl1/Cxcl1	5	4.23015
GO:1904036	negative regulation of epithelial cell apoptotic process	49/23210	0.00669339	0.0219867	0.0110486	Il13/Gas6	2	16.3336
GO:0051896	regulation of protein kinase B signaling	155/23210	0.00689049	0.0225995	0.0113566	Vegfa/Ccl19/Gas6	3	7.74527
GO:0031663	lipopolysaccharide-mediated signaling pathway	50/23210	0.00696115	0.022727	0.0114207	Il1b/Ccl12	2	16.0069
GO:0043370	regulation of CD4-positive, alpha-beta T cell differentiation	50/23210	0.00696115	0.022727	0.0114207	Tnfsf18/Ccl19	2	16.0069
GO:0045124	regulation of bone resorption	50/23210	0.00696115	0.022727	0.0114207	Vegfa/Ahsg	2	16.0069
GO:0045834	positive regulation of lipid metabolic process	157/23210	0.00713737	0.023267	0.011692	Il1b/Il1a/Ccl19	3	7.64661
GO:0001974	blood vessel remodeling	51/23210	0.00723372	0.0235096	0.0118139	Flt4/Vegfa	2	15.693
GO:0051353	positive regulation of oxidoreductase activity	51/23210	0.00723372	0.0235096	0.0118139	Il1b/Cdh3	2	15.693
GO:0045927	positive regulation of growth	308/23210	0.00735333	0.0238622	0.0119911	Flt4/Vegfa/Cxcl16/Cxcl12	4	5.19704
GO:0055074	calcium ion homeostasis	489/23210	0.00745125	0.0241434	0.0121324	Il1b/Il13/Ccl19/Ccl1/Cxcl1	5	4.09174
GO:0001895	retina homeostasis	52/23210	0.00751107	0.0242116	0.0121667	Cdh3/Vegfa	2	15.3912
GO:0001954	positive regulation of cell-matrix adhesion	52/23210	0.00751107	0.0242116	0.0121667	Ccl25/Vegfa	2	15.3912
GO:0007565	female pregnancy	160/23210	0.00751745	0.0242116	0.0121667	Mmp9/Mmp2/Prl	3	7.50323
GO:0031214	biomineral tissue development	160/23210	0.00751745	0.0242116	0.0121667	Grem1/Gas6/Ahsg	3	7.50323
GO:0051147	regulation of muscle cell differentiation	161/23210	0.00764676	0.0245912	0.0123574	Grem1/Ereg/Cxcl12	3	7.45663
GO:0006023	aminoglycan biosynthetic process	53/23210	0.00779317	0.0249498	0.0125376	Il1b/Egf	2	15.1008
GO:1904705	regulation of vascular smooth muscle cell proliferation	53/23210	0.00779317	0.0249498	0.0125376	Mmp9/Mmp2	2	15.1008
GO:1990874	vascular smooth muscle cell proliferation	53/23210	0.00779317	0.0249498	0.0125376	Mmp9/Mmp2	2	15.1008
GO:0048872	homeostasis of number of cells	315/23210	0.00794572	0.0254002	0.012764	Il3/Tnfrsf13c/Inhba/Vegfa	4	5.08155
GO:0072503	cellular divalent inorganic cation homeostasis	497/23210	0.00796293	0.0254174	0.0127726	Il1b/Il13/Ccl19/Ccl1/Cxcl1	5	4.02588
GO:0051271	negative regulation of cellular component movement	316/23210	0.00803283	0.0256006	0.0128647	Grem1/Ccl25/Cxcl12/Ccl12	4	5.06547
GO:0045687	positive regulation of glial cell differentiation	54/23210	0.00808	0.0256006	0.0128647	Il1b/Spint1	2	14.8212
GO:0046718	viral entry into host cell	54/23210	0.00808	0.0256006	0.0128647	Gas6/Ptx3	2	14.8212
GO:0050922	negative regulation of chemotaxis	54/23210	0.00808	0.0256006	0.0128647	Grem1/Ccl12	2	14.8212
GO:2000648	positive regulation of stem cell proliferation	54/23210	0.00808	0.0256006	0.0128647	Vegfa/Cxcl1	2	14.8212
GO:0043901	negative regulation of multi-organism process	165/23210	0.00817718	0.0258703	0.0130002	Mbl2/Ptx3/Ccl4	3	7.27586
GO:0002042	cell migration involved in sprouting angiogenesis	55/23210	0.00837154	0.0262529	0.0131925	Grem1/Vegfa	2	14.5517
GO:0002833	positive regulation of response to biotic stimulus	55/23210	0.00837154	0.0262529	0.0131925	Il12b/Cxcl1	2	14.5517
GO:0003044	regulation of systemic arterial blood pressure mediated by a chemical signal	55/23210	0.00837154	0.0262529	0.0131925	Ace/Ren1	2	14.5517
GO:0032655	regulation of interleukin-12 production	55/23210	0.00837154	0.0262529	0.0131925	Ccl19/Il12b	2	14.5517
GO:0045773	positive regulation of axon extension	55/23210	0.00837154	0.0262529	0.0131925	Vegfa/Cxcl12	2	14.5517
GO:0050701	interleukin-1 secretion	55/23210	0.00837154	0.0262529	0.0131925	Ccl19/Gas6	2	14.5517
GO:0071897	DNA biosynthetic process	167/23210	0.00845033	0.0264613	0.0132972	Grem1/Vegfa/Egf	3	7.18873
GO:0042063	gliogenesis	323/23210	0.0086603	0.0270631	0.0135996	Il1b/Ifngr1/Spint1/Ccl12	4	4.9557
GO:1905517	macrophage migration	56/23210	0.00866776	0.0270631	0.0135996	Tnfsf18/Ccl12	2	14.2919
GO:0051893	regulation of focal adhesion assembly	57/23210	0.00896864	0.0279212	0.0140308	Grem1/Vegfa	2	14.0411
GO:0090109	regulation of cell-substrate junction assembly	57/23210	0.00896864	0.0279212	0.0140308	Grem1/Vegfa	2	14.0411
GO:0043271	negative regulation of ion transport	171/23210	0.00901265	0.0280176	0.0140793	Il1b/Ace/Mmp9	3	7.02057
GO:0030260	entry into host cell	58/23210	0.00927414	0.0285409	0.0143423	Gas6/Ptx3	2	13.799
GO:0032615	interleukin-12 production	58/23210	0.00927414	0.0285409	0.0143423	Ccl19/Il12b	2	13.799
GO:0032663	regulation of interleukin-2 production	58/23210	0.00927414	0.0285409	0.0143423	Il1b/Il1a	2	13.799
GO:0044409	entry into host	58/23210	0.00927414	0.0285409	0.0143423	Gas6/Ptx3	2	13.799
GO:0051806	entry into cell of other organism involved in symbiotic interaction	58/23210	0.00927414	0.0285409	0.0143423	Gas6/Ptx3	2	13.799
GO:0051828	entry into other organism involved in symbiotic interaction	58/23210	0.00927414	0.0285409	0.0143423	Gas6/Ptx3	2	13.799
GO:0072678	T cell migration	58/23210	0.00927414	0.0285409	0.0143423	Cxcl16/Cxcl12	2	13.799
GO:0040013	negative regulation of locomotion	332/23210	0.00951323	0.0292348	0.0146909	Grem1/Ccl25/Cxcl12/Ccl12	4	4.82135
GO:0060711	labyrinthine layer development	59/23210	0.00958426	0.0293689	0.0147583	Vcam1/Spint1	2	13.5652
GO:2001238	positive regulation of extrinsic apoptotic signaling pathway	59/23210	0.00958426	0.0293689	0.0147583	Inhba/Tnfsf10	2	13.5652
GO:0002262	myeloid cell homeostasis	176/23210	0.00974578	0.0298212	0.0149856	Il3/Inhba/Vegfa	3	6.82112
GO:0001836	release of cytochrome c from mitochondria	60/23210	0.00989896	0.0301609	0.0151563	Mmp9/Tnfsf10	2	13.3391
GO:0007595	lactation	60/23210	0.00989896	0.0301609	0.0151563	Vegfa/Prl	2	13.3391
GO:0033209	tumor necrosis factor-mediated signaling pathway	60/23210	0.00989896	0.0301609	0.0151563	Tnfsf18/Gas6	2	13.3391
GO:0009100	glycoprotein metabolic process	338/23210	0.0101113	0.0307641	0.0154594	Spock3/Cst3/Ccl19/Ptx3	4	4.73577
GO:1903428	positive regulation of reactive oxygen species biosynthetic process	61/23210	0.0102182	0.0310454	0.0156008	Il1b/Ptx3	2	13.1204
GO:0050878	regulation of body fluid levels	342/23210	0.0105233	0.0319271	0.0160438	Btc/Vegfa/Prl/Gas6	4	4.68038
GO:0060393	regulation of pathway-restricted SMAD protein phosphorylation	62/23210	0.010542	0.0319387	0.0160497	Grem1/Inhba	2	12.9088
GO:0035051	cardiocyte differentiation	182/23210	0.0106703	0.0322818	0.0162221	Grem1/Vcam1/Vegfa	3	6.59625
GO:0050792	regulation of viral process	183/23210	0.0108292	0.0326703	0.0164173	Mbl2/Ptx3/Ccl4	3	6.5602
GO:2001235	positive regulation of apoptotic signaling pathway	183/23210	0.0108292	0.0326703	0.0164173	Mmp9/Inhba/Tnfsf10	3	6.5602
GO:0043388	positive regulation of DNA binding	63/23210	0.0108703	0.0327024	0.0164335	Mmp9/Egf	2	12.7039
GO:0045661	regulation of myoblast differentiation	63/23210	0.0108703	0.0327024	0.0164335	Ccl17/Cxcl14	2	12.7039
GO:0001764	neuron migration	185/23210	0.011151	0.0334999	0.0168342	Vegfa/Gas6/Cxcl12	3	6.48928
GO:0007566	embryo implantation	64/23210	0.0112031	0.0335156	0.0168421	Mmp9/Mmp2	2	12.5054
GO:1903391	regulation of adherens junction organization	64/23210	0.0112031	0.0335156	0.0168421	Grem1/Vegfa	2	12.5054
GO:2000514	regulation of CD4-positive, alpha-beta T cell activation	64/23210	0.0112031	0.0335156	0.0168421	Tnfsf18/Ccl19	2	12.5054
GO:0002886	regulation of myeloid leukocyte mediated immunity	65/23210	0.0115404	0.0343807	0.0172768	Il13/Cxcl1	2	12.313
GO:0060389	pathway-restricted SMAD protein phosphorylation	65/23210	0.0115404	0.0343807	0.0172768	Grem1/Inhba	2	12.313
GO:1903793	positive regulation of anion transport	65/23210	0.0115404	0.0343807	0.0172768	Il1b/Il1a	2	12.313
GO:0032623	interleukin-2 production	66/23210	0.0118821	0.0353496	0.0177637	Il1b/Il1a	2	12.1264
GO:0044706	multi-multicellular organism process	190/23210	0.0119798	0.0355908	0.0178849	Mmp9/Mmp2/Prl	3	6.31851
GO:0001885	endothelial cell development	67/23210	0.0122282	0.0362285	0.0182054	Il1b/Vegfa	2	11.9454
GO:2000179	positive regulation of neural precursor cell proliferation	67/23210	0.0122282	0.0362285	0.0182054	Vegfa/Egf	2	11.9454
GO:0002285	lymphocyte activation involved in immune response	193/23210	0.0124936	0.036913	0.0185493	Tnfsf18/Ccl19/Il12b	3	6.2203
GO:1990138	neuron projection extension	193/23210	0.0124936	0.036913	0.0185493	Postn/Vegfa/Cxcl12	3	6.2203
GO:0045428	regulation of nitric oxide biosynthetic process	68/23210	0.0125787	0.0370622	0.0186243	Il1b/Ptx3	2	11.7698
GO:0046637	regulation of alpha-beta T cell differentiation	68/23210	0.0125787	0.0370622	0.0186243	Tnfsf18/Ccl19	2	11.7698
GO:0030308	negative regulation of cell growth	194/23210	0.0126677	0.0372732	0.0187304	Grem1/Inhba/Ahsg	3	6.18823
GO:0032370	positive regulation of lipid transport	69/23210	0.0129336	0.0380034	0.0190973	Il1b/Il1a	2	11.5992
GO:0009743	response to carbohydrate	198/23210	0.0133779	0.0392016	0.0196994	Il1b/Vcam1/Gas6	3	6.06322
GO:0043542	endothelial cell migration	198/23210	0.0133779	0.0392016	0.0196994	Grem1/Flt4/Vegfa	3	6.06322
GO:1901214	regulation of neuron death	368/23210	0.0134681	0.0394122	0.0198052	Il1b/Il13/Vegfa/Ccl12	4	4.3497
GO:0002711	positive regulation of T cell mediated immunity	71/23210	0.0136564	0.0399086	0.0200547	Il1b/Il12b	2	11.2725
GO:0032388	positive regulation of intracellular transport	200/23210	0.0137414	0.040048	0.0201247	Il13/Cdh3/Gas6	3	6.00259
GO:2000377	regulation of reactive oxygen species metabolic process	200/23210	0.0137414	0.040048	0.0201247	Il1b/Ptx3/Cxcl1	3	6.00259
GO:0000302	response to reactive oxygen species	201/23210	0.0139252	0.0405287	0.0203663	Mmp9/Mmp2/Ccl19	3	5.97272
GO:0098742	cell-cell adhesion via plasma-membrane adhesion molecules	202/23210	0.0141105	0.0410122	0.0206093	Vcam1/Cdh3/Sell	3	5.94315
GO:0002637	regulation of immunoglobulin production	73/23210	0.0143963	0.0416175	0.0209134	Il13/Il5	2	10.9636
GO:0050810	regulation of steroid biosynthetic process	73/23210	0.0143963	0.0416175	0.0209134	Il1b/Il1a	2	10.9636
GO:0051145	smooth muscle cell differentiation	73/23210	0.0143963	0.0416175	0.0209134	Ereg/Vegfa	2	10.9636
GO:0051155	positive regulation of striated muscle cell differentiation	73/23210	0.0143963	0.0416175	0.0209134	Grem1/Cxcl12	2	10.9636
GO:0043112	receptor metabolic process	205/23210	0.0146747	0.0423651	0.0212891	Grem1/Vegfa/Egf	3	5.85618
GO:0010822	positive regulation of mitochondrion organization	74/23210	0.0147727	0.0425336	0.0213738	Mmp9/Tnfsf10	2	10.8155
GO:0045453	bone resorption	74/23210	0.0147727	0.0425336	0.0213738	Vegfa/Ahsg	2	10.8155
GO:0046626	regulation of insulin receptor signaling pathway	75/23210	0.0151534	0.043571	0.0218951	Il1b/Ahsg	2	10.6713
GO:0006809	nitric oxide biosynthetic process	76/23210	0.0155382	0.0444985	0.0223612	Il1b/Ptx3	2	10.5309
GO:0007045	cell-substrate adherens junction assembly	76/23210	0.0155382	0.0444985	0.0223612	Grem1/Vegfa	2	10.5309
GO:0048041	focal adhesion assembly	76/23210	0.0155382	0.0444985	0.0223612	Grem1/Vegfa	2	10.5309
GO:0050688	regulation of defense response to virus	77/23210	0.0159272	0.0455518	0.0228905	Il1b/Il12b	2	10.3941
GO:0009913	epidermal cell differentiation	213/23210	0.0162413	0.0463884	0.0233109	Madcam1/Cdh3/Il1a	3	5.63623
GO:0043507	positive regulation of JUN kinase activity	78/23210	0.0163204	0.0464903	0.0233621	Il1b/Ccl19	2	10.2608
GO:0060976	coronary vasculature development	78/23210	0.0163204	0.0464903	0.0233621	Ace/Vegfa	2	10.2608
GO:0032890	regulation of organic acid transport	79/23210	0.0167177	0.047559	0.0238991	Il1b/Il1a	2	10.1309
GO:0048762	mesenchymal cell differentiation	216/23210	0.0168522	0.0478781	0.0240595	Il1b/Grem1/Vegfa	3	5.55795
GO:0042692	muscle cell differentiation	395/23210	0.0170356	0.048335	0.0242891	Grem1/Ereg/Vegfa/Cxcl12	4	4.05238
GO:0030500	regulation of bone mineralization	80/23210	0.0171191	0.0483802	0.0243118	Grem1/Ahsg	2	10.0043
GO:0045682	regulation of epidermis development	80/23210	0.0171191	0.0483802	0.0243118	Cdh3/Inhba	2	10.0043
GO:0046209	nitric oxide metabolic process	80/23210	0.0171191	0.0483802	0.0243118	Il1b/Ptx3	2	10.0043
GO:0042445	hormone metabolic process	218/23210	0.0172665	0.0487326	0.0244888	Il1b/Ace/Ren1	3	5.50696
GO:0030324	lung development	219/23210	0.0174759	0.0492585	0.0247531	Ace/Flt4/Vegfa	3	5.48181
GO:0006979	response to oxidative stress	400/23210	0.0177552	0.0499802	0.0251158	Mmp9/Mmp2/Cst3/Ccl19	4	4.00172
Note: Gene Ontology (GO) analysis using the up-regulation DEPs was shown in Sheet 3 of Supplementary Table 1. This is a supplementary table.
