# Supplementary material for: VEGF-A in serum protects against memory impairment in APP/PS1 transgenic mice by blocking neutrophil infiltration
Source: Mol Psychiatry. 2023 Jun 6;28(10):4374–89. doi: 10.1038/s41380-023-02097-w (PMC10827659; doi:10.1038/s41380-023-02097-w)
Supplement: Supplementary file 2 — Supplementary Table 2 [file 41380_2023_2097_MOESM2_ESM.xlsx]

## Sheet: Sheet1
Supplementary Table 2 The 36 common proteins related to Figure 3E
Uniprot	Gene ID	36 common proteins related to Figure 3E	WT+PBS	WT+Serum	APP/PS1+PBS	APP/PS1+Serum
Q8BSU2	66102	CXCL16	10118.9	14419.2	15793.6	5970.64
P01132	13645	EGF	604.528	814.811	9407.9	1459.39
Q08048	15234	HGF	21497.7	12209.2	5252.64	40354.5
P25085	16181	IL-1ra	14145.1	8443.05	7335.9	47067.2
Q00731	22339	VEGF-A	9147.81	14500.9	4689.24	18798.9
P13597	15894	ICAM-1	17826.4	6730.93	3743.41	11040.9
P10168	16196	IL-7	1547.36	941.344	758.696	3741.27
Q9ES17	60505	IL-21	679.545	576.625	422.889	1402.63
P18340	17329	CXCL9	2631.75	2474.71	1462.01	9153.94
P48759	19288	Ptx3	22947.6	9605.02	14393.6	37857.3
P35969	14254	VEGF R1	23751	11935.9	5830.54	36192.1
Q05928	12223	BTC	0	2840.75	4567.86	2981.61
Q61003	12511	CD6	2268.44	11772.6	4896.23	0
Q8VDG3	74108	DAN	0	1277.04	2683.29	303.301
Q9JI71	54485	DLL4	424.365	3867.11	9762.27	5724.48
Q9R187	13608	EDAR	0	822.107	2975.92	443.9
P29699	11625	Fetuin A	2471.98	6673.01	4940.44	1172.79
P12850	14825	CXCL1	3001.89	2164.51	23494.1	10714.9
Q9EQS9	56741	Nope	53853.8	105435	35274.9	96684.2
P15655	14173	FGF2	84461.7	27583.8	2002.33	69793.8
Q99P91	93695	Osteoactivin	1604.28	20504.1	4481.61	0
P43488	22164	Tnfsf4	0	0	3162.48	650.924
Q9ER10	70835	Tryptase epsilon	0	0	9210.3	960.834
Q04998	16323	Activin A	5128.12	4684.78	3350.63	21824.6
Q08857	12491	CD36	7221.14	4182.17	3218.06	14838.6
P25446	14102	Tnfrsf6	8137.76	4452.9	3127.79	18291.9
P04187	14939	Gzmb	4424.81	2918.26	1802.14	10197.4
O70326	23892	Gremlin	15252.7	2687.8	1455.44	4354.37
Q9QXT6	56069	IL-17B	6434.46	4811.82	2649.67	10394.6
Q9JJY9	50929	IL-22	3896.46	2190.97	1454.81	11755.6
P97401	20378	sFRP-3	14891.5	5044.77	5888.95	27266.4
Q9QUM4	27218	SLAM	4356.04	3508.36	2420.65	10356.2
Q9EQI5	57349	CXCL7	90674	89334.1	53043.4	138546
O35903	20300	CCL25	2022.19	1425.19	1325.91	6890.02
P04202	21803	TGFβ1	9897.29	7455.46	5616.37	14965
P10855	20302	CCL3	849.79	950.407	2371.25	643.314
Note: The 36 differently expressed proteins (DEPs) in the serum of WT+PBS, WT+Serum, APP/PS1+PBS, and APP/PS1+Serum mice were shown, including protein Uniprot and gene ID in Supplementary Table 2. This is a supplementary table.
